# Supplementary material for: Mapping cryptic phosphorylation sites in the human proteome
Source: EMBO J. 2025 Oct 3;44(22):6704–31. doi: 10.1038/s44318-025-00567-1 (PMC12624043; doi:10.1038/s44318-025-00567-1)
Supplement: Supplementary file 3 — Dataset EV1 [file 44318_2025_567_MOESM3_ESM.xlsx]

## Sheet: Dataset EV1 Legend
Dataset EV1. Cryptic phosphosites dataset after applying the dynamic and structural filtering:
- SUB_ACCID. UniProt identifier.
- SUB_GN. Gene name.
- SITE. Protein stretch containing the phosphosite, reported in position n.8 from the left.
- RESPOS. Amino acid letter code and position number.
- SASA. Solvent accessible surface area of the phosphosite.
- pLDDT. AlphaFold score.
- LENGTH. Protein length
- RSA. Relative SASA
- PP_SASA. Solvent accessible surface area of the phosphosite upon structural filtering.
- PP_RSA. Relative SASA of the phosphosite upon structural filtering.
- PROP_IC. Contact fraction of the phosphosite with residues within the quasi-rigid domain.

## Sheet: Table
SUB_ACCID	SUB_GN	SITE	RESPOS	SASA	pLDDT	LENGTH	RSA	PP_SASA	PP_RSA	PROP_IC
O43684	BUB3	TSQFLLVsSWDTSVR	S33	0	98.84	328	0	0	0	1
O75347	TBCA	QAEILQEsrMMIPDC	S60	0.077	89.9	108	0.061208	0.077	0.0612	1
O75347	TBCA	QRRLEAAyLDLQRIL	Y75	0.253	97.8	108	0.110987	0.253	0.111	1
O75347	TBCA	DLEEAEEykEARLVL	Y94	0.326	97.84	108	0.143012	0.326	0.143	1
O60716	CTNND1	KARDMDLtEVITGTL	T469	0.061	98.49	968	0.041664	0.061	0.0417	1
P18206	VCL	RDyLIDGsRGILSGT	S112	0.008	93.38	1134	0.006359	0.008	0.0064	0.8571
Q9H6R0	DHX33	DTRIkFLtDGMLLRE	T171	0.189	96.14	707	0.12909	0.189	0.1291	1
Q14117	DPYS	FPFMGSRsIDDFHQG	S79	0.064	98.21	519	0.050875	0.064	0.0509	0.8
Q00005	PPP2R2B	RyIMTRDyLTVKVWD	Y301	0.092	97.77	443	0.040359	0.092	0.0404	1
Q9BRQ4	CFAP300	LPQKtFQsLsSKEIT	S24	0.084	93.83	267	0.066773	0.084	0.0668	1
Q9BRQ4	CFAP300	SAGMCYPsAKNHEQT	S234	0.033	95.84	267	0.026232	0.033	0.0262	0.8571
Q9BZH6	WDR11	SNGSVLVyHLtsGLL	Y500	0.082	93.09	1224	0.035972	0.268	0.1176	0.9
Q9NRX2	MRPL17	HLLRNLLtGLVRHER	T34	0.053	98.55	175	0.0362	0.062	0.0531	1
Q9NRX2	MRPL17	FQVLAPRyKDQtGGy	Y97	0.025	97.22	175	0.010967	0.025	0.011	1
Q9NRX2	MRPL17	yKDQtGGytRMLQIP	Y104	0.044	97.15	175	0.019302	0.044	0.0193	1
Q9NRX2	MRPL17	KDQtGGytRMLQIPN	T105	0.065	97.63	175	0.044396	0.105	0.0778	1
Q14520	HABP2	GKRPGVYtQVtKFLN	T541	0.036	96.48	560	0.024588	0.036	0.0246	0.8333
Q8TER0	SNED1	ALLPGKRyTIQLTTL	Y1073	0.176	91.62	1413	0.077209	0.176	0.0772	1
Q5MY95	ENTPD8	TPTFLGAtAGMRLLS	T125	0.085	96.4	495	0.058056	0.085	0.0581	1
Q8TDG4	HELQ	LYLSFVLyTLLKETN	Y942	0.231	96.18	1101	0.101336	0.231	0.1013	1
P35579	MYH9	MGLLRVIsGVLQLGN	S344	0	94.78	1960	0	0	0	1
Q9NZW5	PALS2	ADIKAGkyLEHGEyE	Y404	0.201	95.23	540	0.088176	0.201	0.0882	0.9286
Q9NZW5	PALS2	LKKTVDEsARIQRAy	S493	0.05	97.79	540	0.039746	0.05	0.0397	1
Q8WWZ7	ABCA5	GGQkRKLsLGIAVLG	S624	0.064	92.25	1642	0.050875	0.116	0.0986	1
Q8WWZ7	ABCA5	ILLLDEPtAGMDPCs	T642	0.012	86.04	1642	0.008196	0.012	0.0082	1
P01833	PIGR	GSFSVVItGLRKEDA	T313	0.002	91.89	764	0.001366	0.002	0.0014	0.9
P01833	PIGR	RKEDAGRyLCGAHSD	Y323	0.004	95.19	764	0.001755	0.004	0.0018	0.8667
Q8TDM6	DLG5	NLsGQKDsGIsLENG	S730	0.005	82	1919	0.003975	0.005	0.004	1
Q6WBX8	RAD9B	EANFILAtLADEQsR	T272	0.006	95.56	426	0.004098	0.154	0.1052	1
Q9UGN5	PARP2	GLLQGkHsTkGLGKM	S514	0	98.61	583	0	0	0	1
Q9Y6Q5	AP1M2	GkSRVPPtVtNAVSW	T152	0.058	90.25	423	0.039615	0.145	0.113	1
Q9Y6Q5	AP1M2	YITQSGDyQLRTS__	Y418	0.057	96.2	423	0.025005	0.057	0.025	1
Q6DKJ4	NXN	DPQGEVItRQGRVEV	T289	0.084	93.96	435	0.057373	0.084	0.0574	1
Q8N4V2	SVOP	RKTGLKIsVLWtLYY	S156	0.003	94.38	548	0.002385	0.003	0.0024	1
Q8N4V2	SVOP	LKIsVLWtLYYGILS	T160	0.045	96.29	548	0.030736	0.045	0.0307	1
Q7Z4H7	HAUS6	QVLDQsLtKEVFKFC	T70	0.013	90.44	955	0.008879	0.013	0.0089	0.8889
Q15075	EEA1	CSAKNALtPSSKKPV	T1392	0.094	82.66	1411	0.064203	0.094	0.0642	1
Q9Y3R5	DOP1B	TVKSLRAsLLDSNVL	S234	0.004	95.14	2298	0.00318	0.004	0.0032	1
Q9Y3R5	DOP1B	ILSAATQtLLRRDMS	T284	0.003	92.82	2298	0.002049	0.003	0.002	1
Q6ZQW0	IDO2	GIRHSKEsGDFLYRM	S289	0.055	94.78	420	0.04372	0.055	0.0437	1
P01889	HLA-B	IEQEGPEyWDrNTQI	Y83	0.126	97.96	362	0.055274	0.126	0.0553	1
P01889	HLA-B	YAYDGkDyIALNEDL	Y147	0.118	98.73	362	0.051765	0.118	0.0518	1
Q6P4A7	SFXN4	VIFLVQAsGMNVYMS	S209	0.008	97.32	337	0.006359	0.008	0.0064	0.8
Q9UBX1	CTSF	KNLGGLEtEDDYSYQ	T353	0.205	98.66	484	0.140018	0.205	0.14	0.875
P25705	ATP5F1A	TGIkAVDsLVPIGrG	S198	0.068	95.66	553	0.054054	0.068	0.0541	1
P25705	ATP5F1A	kTsIAIDtIINQkRF	T225	0.009	98.34	553	0.006147	0.009	0.0061	0.8462
P25705	ATP5F1A	SDEkkkLyCIyVAIG	Y243	0.249	98.45	553	0.109233	0.249	0.1092	1
P25705	ATP5F1A	kkkLyCIyVAIGQKR	Y246	0.055	98.72	553	0.024128	0.055	0.0241	1
P25705	ATP5F1A	GkHALIIyDDLSkQA	Y311	0.004	98.73	553	0.001755	0.004	0.0018	1
P25705	ATP5F1A	RPPGREAyPGDVFyL	Y337	0.191	96.86	553	0.083789	0.191	0.0838	1
P12236	SLC25A6	GGIAAAIsktAVAPI	S22	0.131	92.43	298	0.104134	0.131	0.1041	1
P12236	SLC25A6	QIAADkQykGIVDCI	Y51	0.147	96.34	298	0.064487	0.246	0.1079	1
P12236	SLC25A6	PkEQGVLsFWRGNLA	S69	0.072	95.45	298	0.057234	0.072	0.0572	1
P51784	USP11	NHkRRNDsVIVDTFH	S452	0	97.51	963	0	0	0	1
Q8WVR3	TRAPPC14	tVAGKHLtVLKVLNS	T238	0.06	93.14	580	0.040981	0.182	0.1243	1
Q8WVR3	TRAPPC14	YERFTVTyTLLNNLQ	Y390	0.001	89.43	580	0.000439	0.001	0.0004	1
O14647	CHD2	GATGASTtVYAIEAN	T282	0.03	84.11	1828	0.02049	0.03	0.0205	0.875
O95455	TGDS	LIQLIKEtNsESEME	T279	0.129	95.59	350	0.088109	0.129	0.0881	1
O00533	CHL1	QNGPGLEyRVTWKPQ	Y747	0.037	95.4	1208	0.016231	0.037	0.0162	1
Q6IAN0	DHRS7B	YRGtIMDtTVDVDkR	T154	0.197	96.89	325	0.134554	0.197	0.1346	1
Q04760	GLO1	rVKDPKksLDFYTRV	S45	0.007	98.89	184	0.005564	0.007	0.0056	0.9
Q14999	CUL7	FNILQNSsSELFGPR	S1183	0.026	83.02	1698	0.020668	0.036	0.0343	1
Q9NPH3	IL1RAP	DVLWFRPtLLNDTGN	T104	0.004	95.77	570	0.002732	0.004	0.0027	1
Q9NPH3	IL1RAP	LLNDTGNytCMLRNT	Y112	0.042	94.79	570	0.018425	0.042	0.0184	1
Q9NPH3	IL1RAP	LNDTGNytCMLRNTT	T113	0.103	94.27	570	0.07035	0.103	0.0703	1
P32121	ARRB2	TRVFKKssPNCKLtV	S14	0.039	96.03	409	0.031002	0.039	0.031	1
P32121	ARRB2	ssPNCKLtVYLGKRD	T20	0.119	97.77	409	0.081279	0.119	0.0813	1
Q9Y6L7	TLL2	SPNWPDKyPsRRECT	Y796	0.034	89.95	1015	0.014915	0.034	0.0149	1
Q9Y6L7	TLL2	SLMIRFRtDDTINKK	T989	0.159	94.33	1015	0.108599	0.159	0.1086	1
P0CW24	PNMA6A	MLGLVREsEAWEASL	S325	0.138	95.08	399	0.109698	0.138	0.1097	1
Q12906	ILF3	SLTIHLTsPVVREEM	S173	0	96.7	894	0	0.014	0.0111	0.8571
Q9BVP2	GNL3	LkkVIEAsDVVLEVL	S141	0.067	94.83	549	0.053259	0.067	0.0533	1
Q9BVP2	GNL3	NLESWLNyLkkELPT	Y194	0.207	94.73	549	0.090808	0.207	0.0908	1
Q9BVP2	GNL3	VGVSMGLtRsMQVVP	T289	0.175	86.32	549	0.119527	0.175	0.1195	1
Q9H0R1	AP5M1	ISLSGTVtFGAKSHE	T408	0.204	94.09	490	0.139335	0.204	0.1393	1
P31327	CPS1	kEPLFGIstGNLITG	S294	0.012	98.46	1500	0.009539	0.012	0.0095	0.8889
P31327	CPS1	EPLFGIstGNLITGL	T295	0.056	98.4	1500	0.038249	0.056	0.0382	1
P31327	CPS1	sKVLILGsGGLSIGQ	S430	0.075	90.72	1500	0.059619	0.075	0.0596	1
P31327	CPS1	sVESIMAtEDrQLFS	T544	0.023	97.96	1500	0.015709	0.046	0.0314	0.875
P31327	CPS1	GYPVMIRsAyALGGL	S588	0.059	96.61	1500	0.0469	0.117	0.0931	1
P31327	CPS1	LASkATGyPLAFIAA	Y732	0.04	98.17	1500	0.017547	0.04	0.0175	0.8571
P31327	CPS1	RIGSSMksVGEVMAI	S794	0.026	96.98	1500	0.020668	0.026	0.0207	0.8889
P31327	CPS1	GFsDkQIskCLGLtE	S918	0.084	98.48	1500	0.066773	0.114	0.1099	1
P31327	CPS1	sRSFPFVsktLGVDF	S1268	0.055	97.48	1500	0.04372	0.087	0.0717	0.875
P31327	CPS1	SFPFVsktLGVDFID	T1270	0	96.71	1500	0	0	0	0.8182
P31327	CPS1	ILRCEMAstGEVACF	S1331	0.021	92.29	1500	0.016693	0.021	0.0167	0.875
P31327	CPS1	DSkSLFHyRQYSAGK	Y1491	0.054	90.18	1500	0.023689	0.268	0.0876	1
Q969K3	RNF34	kDFCSVCsVLQENLR	S90	0.102	95.58	372	0.081081	0.102	0.0811	1
O15540	FABP7	DVVAVRHyEKA____	Y129	0.055	98.46	132	0.024128	0.055	0.0241	1
O95786	RIGI	kEkMMNDsILRLQtW	S764	0.006	96.62	925	0.004769	0.006	0.0048	1
Q9BYF1	ACE2	HKCDIsNstEAGQKL	S547	0.106	97.57	805	0.084261	0.106	0.0843	1
Q9BYF1	ACE2	ANLkPRIsFNFFVTA	S680	0.184	93.33	805	0.146264	0.184	0.1463	1
P09327	VIL1	LKTQSCCyLWCGKGC	Y555	0.147	94.93	827	0.064487	0.236	0.1035	1
Q9UQB8	BAIAP2	HRLTENVyKTIMEQF	Y17	0.134	98.39	552	0.058784	0.134	0.0588	1
Q9NRS6	SNX15	HIPALNNsPQLKEFF	S116	0.045	92.62	342	0.035771	0.178	0.1415	1
Q9NZM1	MYOF	GEEMSDIyVkGWIPG	Y1816	0.067	93.08	2061	0.029392	0.067	0.0294	1
O14497	ARID1A	PLDLYRLyVsVKEIG	Y1055	0.135	94.11	2285	0.059223	0.312	0.1369	1
Q96Q05	TRAPPC9	RMGNPALsVRHLSFL	S480	0.001	95.4	1148	0.000795	0.001	0.0008	1
Q8NE71	ABCF1	PNGVGKstLLLLLtG	T666	0.111	92.88	845	0.075815	0.111	0.0758	1
Q8NE71	ABCF1	MEETPTEyLQRGFNL	Y710	0.275	94.83	845	0.120639	0.275	0.1206	1
Q9NR22	PRMT8	GSGTGILsMFAAKAG	S126	0	98.89	394	0	0	0	1
Q9NR22	PRMT8	WMGyCLFyESMLNTV	Y193	0.229	95.68	394	0.100459	0.326	0.143	1
P16383	GCFC2	SAVENKTsPHSKFQE	S637	0.164	86.2	781	0.130366	0.164	0.1304	1
Q86XP3	DDX42	DIPVLVAtDVAARGL	T555	0.117	91.69	938	0.079913	0.117	0.0799	1
Q86XP3	DDX42	GVAYtLLtPkDSNFA	T603	0.149	92.09	938	0.101769	0.149	0.1018	0.8333
O75683	SURF6	LEAKMKWtNLLyKAE	T271	0.105	92.25	361	0.071716	0.105	0.0717	1
O75683	SURF6	MKWtNLLyKAEGVKI	Y275	0.171	92.16	361	0.075015	0.171	0.075	1
Q6NUN0	ACSM5	VSVACMRtGTVMIPG	T138	0.157	98.52	579	0.107233	0.157	0.1072	1
Q6NUN0	ACSM5	QSLRHCLtGGEALNP	T345	0.001	92.87	579	0.000683	0.001	0.0007	1
Q6NUN0	ACSM5	LESAVVSsPDPIRGE	S505	0.011	95.64	579	0.008744	0.153	0.1216	1
O75306	NDUFS2	kVDDAKVsPPKRAEM	S364	0.106	91.36	463	0.084261	0.106	0.0843	0.8571
P23258	TUBG1	LCAEHGIsPEGIVEE	S32	0.11	96.71	451	0.087441	0.11	0.0874	1
P23258	TUBG1	MANHTSIsSLFERTC	S385	0	95.44	451	0	0	0	1
P23258	TUBG1	HAATRPDyISWGTQE	Y443	0.176	93.13	451	0.077209	0.176	0.0772	1
Q8TE60	ADAMTS18	CKFYKGLyLNQHKAN	Y755	0.237	91.97	1221	0.103968	0.237	0.104	1
Q8TE60	ADAMTS18	QHKANEyyPVVLIPA	Y765	0.288	92.32	1221	0.126341	0.288	0.1263	1
Q8TE60	ADAMTS18	SSyLAVRsLsQKYYL	S793	0.009	92.17	1221	0.007154	0.009	0.0072	1
Q8TBY0	RBM46	LDEMKKVtEGVVDVI	T165	0.089	93.5	533	0.060788	0.089	0.0608	1
Q9HC84	MUC5B	ETHGMAVsWDRKTSV	S1003	0.009	92.865	5762	0.007154	0.009	0.0072	1
A1L020	MEX3A	VVGPKGAtIKRIQQQ	T245	0.106	93.74	520	0.072399	0.106	0.0724	1
Q7Z449	CYP2U1	WRQQRKFsHSTLRHF	S181	0	96.7	544	0	0	0	1
P09914	IFIT1	DVNAIIHyLKAIkIE	Y402	0.006	98.5	478	0.002632	0.006	0.0026	0.9474
P09914	IFIT1	ASLTRDksINSLkKL	S418	0	97.88	478	0	0	0	1
Q16772	GSTA3	GKLRNDGsLMFQQVP	S49	0.069	97.99	222	0.054849	0.069	0.0548	0.8
P35499	SCN4A	GFCVDDFtFLRDPWN	T187	0.052	82.75	1836	0.035517	0.052	0.0355	1
A0AV02	SLC12A8	SIGSGGVySMISSVL	Y107	0.038	92.84	714	0.01667	0.038	0.0167	1
Q6P597	KLC3	KNNLAsAyLKQNKYQ	Y385	0.292	93.93	504	0.128096	0.292	0.1281	0.8889
Q5JY77	GPRASP1	IRMIRHLtTTTDYHT	T1265	0.004	93.15	1395	0.002732	0.004	0.0027	1
Q9NP60	IL1RAPL2	IKWKGSKsskLNSkF	S541	0.141	73.24	686	0.112083	0.141	0.1121	1
Q8NBJ5	COLGALT1	YYKRTPAyIPIRKRD	Y217	0.097	95.95	622	0.042553	0.097	0.0426	1
Q8NBJ5	COLGALT1	YVCNKEEyGFLPVPL	Y288	0.029	98.31	622	0.012722	0.029	0.0127	1
Q8NBJ5	COLGALT1	KHPPAEPsRFISAPt	S325	0.063	97.33	622	0.05008	0.063	0.0501	1
O00571	DDX3X	HQFRsGksPILVATA	S492	0.11	91.92	662	0.087441	0.11	0.0874	1
Q16540	MRPL23	TRVDLrNyLEGIyNV	Y56	0.316	97.32	153	0.138625	0.316	0.1386	1
P61160	ACTR2	DMkHLWDytFGPEkL	Y91	0.23	97.37	394	0.100898	0.23	0.1009	1
Q13304	GPR17	CYLLIIRsLRQGLRV	S246	0.123	90.76	367	0.097775	0.123	0.0978	1
Q13304	GPR17	GALDPIMyFFVAEKF	Y325	0	90.09	367	0	0.274	0.1202	0.9
Q53HC9	EIPR1	AIRFLVGtQSLKYDN	T34	0	97.58	387	0	0	0	1
Q8WV44	TRIM41	DLTLDPDtAHPALML	T439	0.045	90.83	630	0.030736	0.045	0.0307	0.9091
Q8WV44	TRIM41	RFGVyLDyEAGRLGF	Y585	0.274	92.97	630	0.1202	0.274	0.1202	1
P05121	SERPINE1	LVLVNALyFNGQWKt	Y193	0.039	94.93	402	0.017109	0.039	0.0171	0.8889
Q8IVV2	LOXHD1	ATLKNFRyHISLKtG	Y686	0	87.46	2067	0	0	0	1
Q8IVV2	LOXHD1	RyHISLKtGDVsGAs	T692	0.01	91.44	2067	0.00683	0.01	0.0068	1
Q8IVV2	LOXHD1	GDVsGAstDSRVYIK	T700	0.07	87.08	2067	0.047811	0.07	0.0478	1
Q8IVV2	LOXHD1	EIQKLVHyEVEIWTG	Y816	0	80.67	2067	0	0	0	1
P35251	RFC1	LLsRAADsICDGDLV	S914	0.032	96.9	1148	0.025437	0.032	0.0254	1
O43731	KDELR3	FRILGDLsHLLAMIL	S11	0.083	96.29	214	0.065978	0.083	0.066	1
Q8NB78	KDM1B	KKHSVLMsVIAGEAV	S711	0	98.83	822	0	0	0	1
Q8NB78	KDM1B	DPtKYFVtRWSTDPW	T755	0.073	98.7	822	0.04986	0.073	0.0499	0.8571
P14780	MMP9	FIFEGRSySACTTDG	Y241	0.306	84.66	707	0.134238	0.306	0.1342	1
P51606	RENBP	LFYQVAEytFRQFRD	Y355	0.248	98.78	427	0.108794	0.248	0.1088	1
P51606	RENBP	FYQVAEytFRQFRDP	T356	0	98.83	427	0	0	0	1
Q8WXX0	DNAH7	VEADIGNyWRGLYKL	Y803	0.16	90.07	4024	0.07019	0.309	0.1316	1
Q8WXX0	DNAH7	LERVMINsIHKVTGD	S1154	0.018	96.725	4024	0.014308	0.018	0.0143	1
Q6ZU15	SEPTIN14	NILCVGEtGIGKSTL	T61	0.168	90.44	432	0.114746	0.168	0.1147	0.9091
P0DJD0	RGPD1	LIKIIDDsDsNLsVV	S716	0.067	86.24	1748	0.053259	0.083	0.066	1
Q8IUR5	TMTC1	TKEAEKMtNHIVSEE	T740	0	96.63	882	0	0	0	1
Q8IV04	TBC1D10C	MtsHWEktMsRRYKK	T77	0.002	97.53	446	0.001366	0.002	0.0014	1
Q13868	EXOSC2	RLRNCIIsLVTQRMM	S243	0.006	91.36	293	0.004769	0.006	0.0048	1
Q9Y2X7	GIT1	GVTAKDLskQLHSSV	S134	0.002	96.72	761	0.00159	0.002	0.0016	1
Q9Y2X7	GIT1	FHPEKGttPLHVAAK	T169	0.052	98.43	761	0.035517	0.052	0.0355	1
Q9BR39	JPH2	KRSGFGVsERssGLR	S306	0.107	95.55	696	0.085056	0.107	0.0851	1
Q9BZ72	PITPNM2	VFPIMCAyKLCKVEF	Y191	0	98.11	1349	0	0	0	0.9333
Q6ZVZ8	ASB18	ARNGRGEtALsAACG	T254	0.025	96.47	466	0.017075	0.025	0.0171	1
Q6ZVZ8	ASB18	GRGEtALsAACGAAR	S257	0.025	94.88	466	0.019873	0.025	0.0199	1
Q8TD57	DNAH3	RKRLFIEsIPRLFPQ	S313	0.128	83.58	4116	0.101749	0.1395	0.1109	0.8333
Q96S86	HAPLN3	QDKEHDVsLEIQDLR	S130	0.057	97.68	360	0.04531	0.057	0.0453	1
Q96S86	HAPLN3	RHRRLHRyDVFCFAt	Y255	0.331	98.69	360	0.145205	0.331	0.1452	1
Q9BZQ8	NIBAN1	LMNLPLHsVkMEPCY	S403	0.119	95.18	928	0.094595	0.119	0.0946	1
P07199	CENPB	NKRAILAsERkyGVA	S55	0.101	89.36	599	0.080286	0.101	0.0803	1
P68032	ACTC1	APrAVFPsIVGRPRH	S35	0.003	97.78	377	0.002385	0.003	0.0024	1
P68032	ACTC1	GMGQkDsyVGDEAQs	Y55	0.041	96.07	377	0.017986	0.12	0.0526	1
P68032	ACTC1	MEkIWHHtFyNELRV	T91	0.003	98.66	377	0.002049	0.003	0.002	0.9
P68032	ACTC1	DLAGRDLtDyLMkIL	T188	0.017	98.3	377	0.011611	0.017	0.0116	0.9
P68032	ACTC1	ERFRCPEtLFQPsFI	T262	0.003	98.41	377	0.002049	0.003	0.002	0.8889
P68032	ACTC1	IDIRkDLyANNVLSG	Y296	0.004	98.37	377	0.001755	0.004	0.0018	1
P68032	ACTC1	MWISKQEyDEAGPsI	Y364	0.127	98.35	377	0.055713	0.251	0.1094	1
P56199	ITGA1	KEEQGKVyVYALNQT	Y527	0.065	98.43	1179	0.028515	0.065	0.0285	1
P56199	ITGA1	DDHGGAVyIYHGSGK	Y604	0	97.38	1179	0	0	0	1
P24723	PRKCH	FYAAEIIsALMFLHD	S465	0.119	98.4	683	0.094595	0.119	0.0946	0.8
P24723	PRKCH	NPTMRLGsLtQGGEH	S599	0.168	92.22	683	0.133546	0.168	0.1335	1
P51617	IRAK1	CERSGQRtASVLWPW	T66	0	94.18	712	0	0	0	0.875
Q06203	PPAT	QESAGIVtSDGSSVP	T52	0.004	97.28	517	0.002732	0.021	0.0143	1
Q9H871	RMND5A	LVCGHIIsRDALNkM	S359	0.001	95.13	391	0.000795	0.001	0.0008	1
P19367	HK1	LPVGFTFsFPCQQSK	S155	0.071	97.88	917	0.056439	0.071	0.0564	1
P19367	HK1	QLFEKMVsGMyLGEL	S298	0	97.83	917	0	0	0	1
P19367	HK1	EKMVsGMyLGELVRL	Y301	0.108	98.25	917	0.047378	0.108	0.0474	1
P19367	HK1	kFNTsDVsAIEkNkE	S340	0.124	98.03	917	0.098569	0.124	0.0986	1
P19367	HK1	VGVDGSLyktHPQYS	Y417	0.23	97.89	917	0.100898	0.23	0.1009	1
P19367	HK1	EKMISGMyLGEIVRN	Y749	0.109	97.27	917	0.047817	0.109	0.0478	1
P19367	HK1	KtVCGVVsRRAAQLC	S827	0.036	98.72	917	0.028617	0.036	0.0286	1
P19367	HK1	CNVSFLLsEDGSGKG	S893	0.053	80.63	917	0.04213	0.053	0.0421	1
P49821	NDUFV1	NVETVAVsPTICRrG	S251	0	98.65	464	0	0	0	0.9167
P49821	NDUFV1	VIPGGSstPLIPKSV	T324	0.063	97.73	464	0.04303	0.063	0.043	0.9167
P21333	FLNA	FEDRkDGsCGVAYVV	S2292	0.018	72.56	2647	0.014308	0.018	0.0143	0.8333
O95749	GGPS1	GIPsVINsANyVYFL	S91	0.007	98.64	300	0.005564	0.007	0.0056	1
Q9UNA0	ADAMTS5	TEDKRLMssILtSID	S440	0.062	93.85	930	0.049285	0.108	0.0916	1
P09917	ALOX5	ERGAVDSyDVTVDEE	Y54	0.175	97.28	674	0.07677	0.175	0.0768	1
P09917	ALOX5	DWYLKYItLKTPHGD	T87	0.084	98.59	674	0.057373	0.084	0.0574	1
P09917	ALOX5	DyIEFPCyRWItGDV	Y101	0.231	97.82	674	0.101336	0.29	0.1272	0.8889
P09917	ALOX5	GVDFVLNysKAMENL	Y182	0.113	95.81	674	0.049571	0.226	0.0991	0.9231
P09917	ALOX5	RAMKDLtyAsLCFPE	Y446	0.172	98.76	674	0.075454	0.331	0.1406	1
P09917	ALOX5	WEAIRTFtAEVVDIY	T486	0	98.88	674	0	0	0	1
P09917	ALOX5	GMRGRKSsGFPkSVK	S524	0.013	97.62	674	0.010334	0.013	0.0103	1
P09917	ALOX5	QLPYYYLsPDRIPNs	S664	0.096	98.74	674	0.076312	0.096	0.0763	1
P09917	ALOX5	sPDRIPNsVAI____	S671	0.092	98.73	674	0.073132	0.1	0.0889	1
Q9H8V3	ECT2	IGDIFLkySKDLVkT	Y539	0.169	95.5	914	0.074138	0.169	0.0741	1
Q15648	MED1	KMYLALQsLEQDLSK	S179	0.043	92.22	1581	0.034181	0.043	0.0342	1
Q15648	MED1	GHLMNLKyyVSPSDL	Y224	0.003	92.56	1581	0.001316	0.003	0.0013	0.9167
Q15648	MED1	kVVQRCMsIPVtMRA	S503	0.108	94.76	1581	0.085851	0.108	0.0859	0.8
Q15648	MED1	RCMsIPVtMRAIRRK	T507	0.014	95.31	1581	0.009562	0.014	0.0096	1
P59045	NLRP11	AANILLPsNTHKDRy	S439	0.172	79.42	1033	0.136725	0.172	0.1367	1
P29353	SHC1	GDFLVREsTTTPGQy	S513	0.17	84.89	583	0.135135	0.17	0.1351	1
Q13882	PTK6	PsADyVLsVRDTQAV	S117	0	95.81	451	0	0	0	1
Q13882	PTK6	DTQAVRHyKIWRRAG	Y127	0	93.27	451	0	0.102	0.0447	1
Q13882	PTK6	IKEDVyLsHDHNIPy	S344	0.13	86.48	451	0.103339	0.13	0.1033	1
Q9Y5S9	RBM8A	KGyTLVEyEtYkEAQ	Y121	0	98.76	174	0	0	0	0.9375
Q8WVL7	ANKRD49	EKAtHVNtRDEDEYT	T103	0.168	96.57	239	0.114746	0.168	0.1147	1
Q02763	TEK	GEAIRIRtMKMRQQA	T115	0.004	97.16	1124	0.002732	0.004	0.0027	1
P25092	GUCY2C	VGIKMPRyCLFGDTV	Y940	0.131	89.57	1073	0.057468	0.131	0.0575	1
P25092	GUCY2C	LPLRIHVsGSTIAIL	S965	0.015	95.67	1073	0.011924	0.015	0.0119	1
O76031	CLPX	tNILFVAsGAFNGLD	S420	0	94.32	633	0	0	0	0.875
O76031	CLPX	RNAVIPQyQALFSMD	Y529	0.278	92.86	633	0.121955	0.278	0.122	1
Q8IWI9	MGA	SPVDNHRyKWNGRWW	Y135	0.281	97.67	3065	0.123271	0.281	0.1233	1
Q8IWI9	MGA	SFYKLKLtNNTLDQE	T182	0	96.26	3065	0	0	0	1
Q9HCL0	PCDH18	QKTyENNyLILTNAT	Y415	0.117	91.14	1135	0.051326	0.117	0.0513	1
Q8NB49	ATP11C	IPVsMYVtVEMQKFL	T365	0.127	89.71	1132	0.086743	0.127	0.0867	0.8
A0PJK1	SLC5A10	SVLsLLLsVFtKISL	S145	0.08	90.46	596	0.063593	0.08	0.0636	1
A0PJK1	SLC5A10	yGQLEAAyAQAIPsR	Y228	0.039	96.96	596	0.017109	0.039	0.0171	1
A0PJK1	SLC5A10	LNHAKAGsILASYLK	S301	0.001	96.53	596	0.000795	0.001	0.0008	1
A0PJK1	SLC5A10	IIMPGMIsRALFPDD	S322	0	97.55	596	0	0	0	1
A0PJK1	SLC5A10	NSSSTLFtMDIWRRL	T393	0	94.8	596	0	0	0	1
Q08881	ITK	LAtGCAQyDPTkNAS	Y146	0.205	91.7	620	0.089931	0.205	0.0899	0.9091
Q9Y6C9	MTCH2	KYCGLCDsIITIYRE	S165	0.004	95.42	303	0.00318	0.004	0.0032	1
Q9NX01	TXNL4B	RGkLIVQsPIDPkNI	S132	0.177	97.49	149	0.1407	0.177	0.1407	1
P37023	ACVRL1	LWEIARRtIVNGIVE	T412	0	98.12	503	0	0	0	1
O43451	MGAM	TRSTFAGsGKFAAHW	S618	0.012	98.8	1857	0.009539	0.012	0.0095	1
O43451	MGAM	LLNSSRHyLNIRYTL	Y712	0	98.78	1857	0	0	0	1
O43451	MGAM	NSYGVHPyyMGLEED	Y1172	0.001	98.57	1857	0.000439	0.001	0.0004	1
O43451	MGAM	SYGVHPyyMGLEEDG	Y1173	0.009	98.15	1857	0.003948	0.009	0.0039	1
O43451	MGAM	YFPRARWyDyytGVD	Y1683	0.019	98.32	1857	0.008335	0.019	0.0083	1
P52907	CAPZA1	TVSNEAQtAkEFIkI	T224	0.008	96.99	286	0.005464	0.008	0.0055	1
Q96QF7	GCNA	DELVQRIyDLFNRSV	Y526	0.108	97.98	691	0.047378	0.108	0.0474	1
P30040	ERP29	FKRLAENsASsDDLL	S80	0.099	88.55	261	0.078697	0.099	0.0787	1
P30040	ERP29	LAENsASsDDLLVAE	S83	0.104	85.66	261	0.082671	0.104	0.0827	0.8571
P30040	ERP29	KKEELQksLNILtAF	S244	0.123	92.31	261	0.097775	0.142	0.1129	1
Q9UKA2	FBXL4	IKQINFPtNLIRLEV	T202	0	96.43	621	0	0	0	1
Q9Y2G5	POFUT2	YRGWFWGyEEtRGLN	Y182	0.107	96.3	429	0.046939	0.107	0.0469	1
Q9Y2G5	POFUT2	WFWGyEEtRGLNVsC	T185	0.013	97.3	429	0.008879	0.013	0.0089	1
Q9Y2G5	POFUT2	EtRGLNVsCLsVQGS	S191	0.163	97.08	429	0.129571	0.163	0.1296	1
Q9Y2G5	POFUT2	GLNVsCLsVQGSASI	S194	0.009	97.88	429	0.007154	0.009	0.0072	1
Q8WVM8	SCFD1	RNQLYEsyyLNFISA	Y114	0.018	98.01	642	0.007896	0.018	0.0079	1
P31645	SLC6A4	FKERIIKsItPEtPT	S611	0	93.84	630	0	0	0	1
Q8TAG9	EXOC6	IYASLKFsEsLHRSS	S503	0.072	83.52	804	0.057234	0.072	0.0572	0.8571
Q15399	TLR1	IItCIEKsyKSIFVL	S690	0.087	85.95	786	0.069158	0.087	0.0692	0.9091
Q12907	LMAN2	ERVFPYIsVMVNNGS	S178	0.094	98.16	356	0.074722	0.094	0.0747	0.8333
Q12907	LMAN2	SAGTGDLsDNHDIIS	S263	0.176	96.95	356	0.139905	0.176	0.1399	1
Q99570	PIK3R4	yGAVGFItVVARQIS	T680	0.009	92.2	1358	0.006147	0.009	0.0061	1
Q8NEY4	ATP6V1C2	LIRRMAQsVVEVMED	S74	0.125	92.86	427	0.099364	0.125	0.0994	1
O14964	HGS	KykVVQDtyQIMkVE	T131	0.064	95.15	777	0.043713	0.064	0.0437	1
O14964	HGS	ykVVQDtyQIMkVEG	Y132	0.226	95.41	777	0.099143	0.226	0.0991	1
Q09472	EP300	SANNRAEyyHLLAEk	Y629	0	94.65	2414	0	0.332	0.1217	1
O95870	ABHD16A	NAEQLCRyQGPVLLI	Y418	0.025	97.62	558	0.010967	0.025	0.011	0.9333
O95870	ABHD16A	TVPEDIMsNRGNDLL	S443	0.118	96.87	558	0.0938	0.118	0.0938	1
Q14896	MYBPC3	RRVHSGTyQVTVRIE	Y1043	0.06	94.5	1274	0.026321	0.06	0.0263	1
Q14896	MYBPC3	ELIIGNGyyFRVFSQ	Y1135	0.144	91.45	1274	0.063171	0.245	0.1075	1
Q5VVC0	SPO16	KEKIKWttTIIISSS	T13	0.061	86.55	180	0.041664	0.061	0.0417	1
Q6PL18	ATAD2	EAKRtAPsIVyVPHI	S855	0.002	89.03	1390	0.00159	0.034	0.027	1
Q6PL18	ATAD2	RtAPsIVyVPHIHVW	Y858	0.16	94.21	1390	0.07019	0.16	0.0702	1
Q9H2X6	HIPK2	tyLQsRYyRAPEIIL	Y367	0.146	98.75	1198	0.064048	0.146	0.064	1
F5H284	PPIAL4D	sVVFFEItRDGKPLG	T11	0.172	98.54	164	0.117478	0.172	0.1175	1
Q9UNL2	SSR3	YILSISAsSGLIALL	S173	0	95	185	0	0	0	1
Q6GTS8	PM20D1	KGAIQIPtVtFSSEK	T63	0.001	98.06	502	0.000683	0.001	0.0007	1
Q6GTS8	PM20D1	AIQIPtVtFSSEKSN	T65	0.049	95.82	502	0.033468	0.049	0.0335	1
P49247	RPIA	NQVLGIGsGsTIVHA	S104	0.15	97.63	311	0.119237	0.15	0.1192	0.8889
Q9Y4A5	TRRAP	VRKQAMHsLQVLAQV	S1263	0.011	96.67	3859	0.008744	0.011	0.0087	1
Q17RR3	PNLIPRP3	KLSGSEVtQGTVFLR	T369	0.031	92.58	467	0.021173	0.031	0.0212	0.8571
P23434	GCSH	SELYSPLsGEVTEIN	S117	0.181	98.38	173	0.14388	0.181	0.1439	1
Q9NUB1	ACSS1	CAPESMGsEDMLFML	S285	0.039	98.79	689	0.031002	0.039	0.031	1
Q9NUB1	ACSS1	HQRFVDAyFkAYPGY	Y521	0.144	95.03	689	0.063171	0.144	0.0632	0.9167
Q96C24	SYTL4	AAKAGGtsDSFVKGy	S547	0	85.49	671	0	0	0	1
Q96C24	SYTL4	LPMRNKAsKRKtPVM	S563	0.091	78.37	671	0.072337	0.091	0.0723	0.8571
Q9BZG8	DPH1	GEILGCTsPRLSkEV	S216	0.102	96.78	443	0.081081	0.102	0.0811	1
Q9BZG8	DPH1	PNVPAYRyDPYSkVL	Y251	0.016	98.65	443	0.007019	0.26	0.1141	1
Q2VWP7	PRTG	RLQHAGVyVCRATtP	Y302	0.03	95.84	1150	0.013161	0.03	0.0132	1
Q2VWP7	PRTG	VyVCRATtPGTRNFT	T308	0.008	91.53	1150	0.005464	0.008	0.0055	1
A8MVW5	HEPACAM2	SFSPQNNtLHIAPVt	T203	0.168	98.53	462	0.114746	0.168	0.1147	1
A8MVW5	HEPACAM2	tLHIAPVtKEDIGNY	T210	0.18	96.71	462	0.122942	0.18	0.1229	1
Q7Z3T8	ZFYVE16	LGAEykAyPAPLtsI	Y1204	0.164	93.55	1539	0.071944	0.164	0.0719	1
Q7Z3T8	ZFYVE16	AyPAPLtsIRGRKPL	S1210	0.001	96.66	1539	0.000795	0.001	0.0008	1
Q99715	COL12A1	NVGVEVFsLGIKAAD	S273	0.01	93.785	3063	0.007949	0.01	0.0079	1
P63104	YWHAZ	kkGIVDQsQQAyQEA	S145	0	98.6	245	0	0	0	1
P63104	YWHAZ	VDQsQQAyQEAFEIS	Y149	0	98.85	245	0	0	0	1
P61962	DCAF7	HGKRKEIyKyEAPWT	Y11	0.109	96.83	342	0.047817	0.305	0.1338	0.8
P61962	DCAF7	KRKEIyKyEAPWTVY	Y13	0.254	97.93	342	0.111426	0.254	0.1114	1
P61962	DCAF7	RFRLALGsFVEEYNN	S38	0.007	97.68	342	0.005564	0.007	0.0056	1
P61962	DCAF7	TFDHPyPtTkLMWIP	T71	0.023	97.68	342	0.015709	0.023	0.0157	1
P61962	DCAF7	ASVGADGsVRMFDLR	S200	0.029	98.31	342	0.023053	0.051	0.0405	1
P61962	DCAF7	LEHSTIIyEDPQHHP	Y216	0.05	98.11	342	0.021934	0.05	0.0219	1
Q9GZU3	TMEM39B	MKEVLVSsMLsAYYV	S293	0.003	93.6	492	0.002385	0.003	0.0024	1
Q9GZU3	TMEM39B	CELFLLVsIsTsVIL	S327	0.148	94.96	492	0.117647	0.148	0.1176	1
Q9HAT8	PELI2	ISCkGQHsIsyTLsR	S78	0.024	95.22	420	0.019078	0.097	0.0938	0.8889
O00308	WWP2	TGFTLPFykRMLNKR	Y631	0.005	92.67	870	0.002193	0.005	0.0022	1
Q96A23	CPNE4	GDDGILRsPKGEPVL	S492	0.106	94.51	557	0.084261	0.071	0.1067	1
O43586	PSTPIP1	LYkKAMEsKKTYEQK	S140	0.123	98.31	416	0.097775	0.123	0.0978	1
O43586	PSTPIP1	HQKQVEKsQNKARQC	S173	0.121	92.31	416	0.096185	0.121	0.0962	1
O43586	PSTPIP1	WEQEHRttCEAFQLQ	T212	0.026	98.43	416	0.017758	0.026	0.0178	1
O00422	SAP18	PEARKKGtHFNFAIV	T85	0.022	96.57	153	0.015026	0.022	0.015	1
O14709	ZNF197	RQLRyHEtsGPQEAL	T53	0.19	91.79	1029	0.129773	0.19	0.1298	1
Q9UBC5	MYO1A	yALANVAyQSLRDRD	Y85	0.091	90.17	1043	0.03992	0.091	0.0399	1
Q99558	MAP3K14	VSSGQAHsLtSLAKT	S352	0.114	92.27	947	0.09062	0.114	0.0906	1
Q96ME1	FBXL18	ATKNLLDsMARNVVL	S285	0.178	90.09	805	0.141495	0.178	0.1415	1
Q15238	PSG5	tRNETGPyECEIRDR	Y215	0.019	94.53	335	0.008335	0.019	0.0083	1
Q9Y646	CPQ	AKVGALAsLIRSVAS	S202	0	98.91	472	0	0	0	1
Q9Y646	CPQ	PEQVVLVsGHLDsWD	S288	0	98.69	472	0	0	0	1
Q9Y646	CPQ	LVsGHLDsWDVGQGA	S293	0.014	98.5	472	0.011129	0.014	0.0111	0.9286
Q11130	FUT7	LVPTVAQyRFYLSFE	Y222	0.016	98.67	342	0.007019	0.016	0.007	1
P05387	RPLP2	_____MRyVAsyLLA	Y3	0.337	91.08	115	0.147837	0.337	0.1478	1
P05387	RPLP2	__MRyVAsyLLAALG	S6	0.037	91.23	115	0.029412	0.037	0.0294	1
P05387	RPLP2	_MRyVAsyLLAALGG	Y7	0.044	91.25	115	0.019302	0.044	0.0193	0.8667
Q68E01	INTS3	IHNPQALsPQFTGIL	S283	0.061	96.08	1043	0.04849	0.061	0.0485	1
P49674	CSNK1E	RFDDkPDySYLRQLF	Y266	0.114	98.78	416	0.05001	0.114	0.05	1
O43776	NARS1	LKARsMVtRCFRDHF	T253	0.212	98.86	548	0.144799	0.212	0.1448	1
O75355	ENTPD3	YTHSFQCyGRNEAEK	Y262	0.121	98.37	529	0.053081	0.121	0.0531	1
P23468	PTPRD	RyANVIAyDHsRVLL	Y1392	0.247	95.82	1912	0.108355	0.392	0.1356	1
P23468	PTPRD	RLVNIMPyEStRVCL	Y1681	0.088	89.99	1912	0.038604	0.231	0.1013	0.8571
P23468	PTPRD	GREKCHQyWPAERSA	Y1757	0.025	96.2	1912	0.010967	0.025	0.011	1
P23468	PTPRD	AEYNMPQyILREFkV	Y1782	0.196	94.55	1912	0.085982	0.196	0.086	1
O95486	SEC24A	NPELFRCtLtsIPQt	T389	0	98.64	1093	0	0	0	1
O95486	SEC24A	ELFRCtLtsIPQtQA	T391	0.107	97.88	1093	0.073082	0.107	0.0731	1
O95486	SEC24A	LFRCtLtsIPQtQAL	S392	0.096	97.62	1093	0.076312	0.096	0.0763	1
Q8NBQ5	HSD17B11	FLLAYCSsKFAAVGF	S188	0	98.43	300	0	0	0	1
Q9NUQ7	UFSP2	IyVVQGIyGyHHYMQ	Y285	0	98.6	469	0	0	0	1
Q9NUQ7	UFSP2	VVQGIyGyHHYMQDR	Y287	0.005	98.68	469	0.002193	0.005	0.0022	1
P08758	ANXA5	GtNEkVLtEIIAsRt	T111	0.096	98.46	320	0.065569	0.192	0.1311	0.8182
P08758	ANXA5	LRAIkQVyEEEyGss	Y129	0	98.57	320	0	0	0	1
O43660	PLRG1	HYTFAsGsPDNIkQW	S391	0.001	95.97	514	0.000795	0.001	0.0008	1
P51692	STAT5B	LkIkLGHyAtQLQNT	Y90	0.284	95.21	787	0.124587	0.284	0.1246	0.875
Q14112	NID2	PFLADIDtsHGRGRV	T115	0.046	89.8	1375	0.031419	0.046	0.0314	0.9167
Q9H6Y2	WDR55	RFALRAEsIDCMVPV	S255	0.069	97.68	383	0.054849	0.069	0.0548	1
O94779	CNTN5	SQETGNLyISKVQTS	Y255	0.14	97.38	1100	0.061416	0.14	0.0614	1
O94779	CNTN5	QTSDVGSyICLVKNT	Y267	0.068	96.06	1100	0.029831	0.068	0.0298	1
Q8TDI0	CHD5	DKKGDVHyLIKWKDL	Y610	0.066	92.08	1954	0.028953	0.066	0.029	1
P12235	SLC25A4	GGVAAAVsktAVAPI	S22	0.099	92.3	298	0.078697	0.099	0.0787	1
P12235	SLC25A4	AFFkGAWsNVLRGMG	S276	0.018	91.67	298	0.014308	0.018	0.0143	0.8571
Q9H0B6	KLC2	KAEEVEyyyRRALEI	Y346	0.29	97.23	622	0.127219	0.29	0.1272	1
Q9H0B6	KLC2	AEEVEyyyRRALEIY	Y347	0.069	97.01	622	0.030269	0.069	0.0303	1
Q9Y6W3	CAPN7	RWGkLPLsPkQKTTF	S251	0.102	93	813	0.081081	0.102	0.0811	1
Q9Y6W3	CAPN7	HLRWKGRysENDVkN	Y489	0.127	96.01	813	0.055713	0.127	0.0557	1
Q9Y6W3	CAPN7	LRWKGRysENDVkNW	S490	0.028	95.54	813	0.022258	0.028	0.0223	1
Q9Y6W3	CAPN7	KTDGKkVyyPADPPP	Y619	0.084	94.99	813	0.03685	0.084	0.0369	1
Q9Y6W3	CAPN7	TDGKkVyyPADPPPy	Y620	0.173	95.01	813	0.075893	0.173	0.0759	1
Q9Y6W3	CAPN7	IDGIRINsPHYLTkI	S635	0.158	88.35	813	0.125597	0.158	0.1256	1
Q9UL51	HCN2	GtIGKKMyFIQHGVV	Y582	0.085	97.13	889	0.037288	0.085	0.0373	1
P27797	CALR	FGkFVLssGkFyGDE	S53	0.143	97.42	417	0.113673	0.143	0.1137	1
P27797	CALR	TSQDArFyALsAsFE	Y75	0.004	98.28	417	0.001755	0.004	0.0018	1
P27797	CALR	DArFyALsAsFEPFs	S78	0.001	98.51	417	0.000795	0.001	0.0008	1
P27797	CALR	DDEFtHLyTLIVRPD	Y172	0.028	98.81	417	0.012283	0.028	0.0123	1
P27797	CALR	IVRPDNtyEVKIDNS	Y182	0	98.64	417	0	0	0	1
P27797	CALR	IFDNFLItNDEAYAE	T333	0.001	98.62	417	0.000683	0.001	0.0007	1
Q9Y5X9	LIPG	KGtVGRItGLDPAGP	T190	0.003	98.88	500	0.002049	0.003	0.002	1
Q9Y5X9	LIPG	kMRNKRNsKMYLKtR	S332	0.014	91.35	500	0.011129	0.014	0.0111	0.8333
P25445	FAS	PCQEGKEyTDKAHFS	Y91	0.167	98.21	335	0.07326	0.208	0.0912	1
Q9BQL6	FERMT1	MNPECFVsPRCAKRH	S520	0.065	88.55	677	0.051669	0.065	0.0517	1
Q9HAY6	BCO1	IVVsEFGtMAyPDPC	T95	0.079	92.74	547	0.053958	0.079	0.054	1
Q9HAY6	BCO1	IPTKIIKyDILtKsS	Y438	0	98.78	547	0	0	0	1
Q9NYY1	IL20	LLQWMEEtE______	T175	0.008	87.01	176	0.005464	0.008	0.0055	1
O75165	DNAJC13	IRVIHALsENELCVR	S2077	0.002	88.42	2243	0.00159	0.002	0.0016	1
Q68CK6	ACSM2B	ILGSLLEsWtLGACT	S276	0	97.94	577	0	0	0	1
P68133	ACTA1	APrAVFPsIVGRPRH	S35	0.001	97.85	377	0.000795	0.001	0.0008	1
P68133	ACTA1	GMGQkDsyVGDEAQs	Y55	0.034	96.04	377	0.014915	0.15	0.0658	1
P68133	ACTA1	MEkIWHHtFyNELRV	T91	0.002	98.65	377	0.001366	0.002	0.0014	0.8889
P68133	ACTA1	DLAGRDLtDyLMkIL	T188	0.015	98.1	377	0.010245	0.015	0.0102	0.9
P68133	ACTA1	ErFRCPEtLFQPsFI	T262	0.006	97.95	377	0.004098	0.006	0.0041	0.8889
P68133	ACTA1	IDIRKDLyANNVMSG	Y296	0.005	98.26	377	0.002193	0.005	0.0022	1
P68133	ACTA1	NVMSGGttMyPGIAD	T306	0.014	98.45	377	0.009562	0.014	0.0096	0.8889
P68133	ACTA1	MWITKQEyDEAGPsI	Y364	0.167	98.3	377	0.07326	0.332	0.1452	1
Q92824	PCSK5	MGRRGLGsVFVWASG	S305	0.006	97	1860	0.004769	0.006	0.0048	1
Q07817	BCL2L1	GRIVAFFsFGGALCV	S145	0	93.01	233	0	0.052	0.0413	0.8889
Q9H4D0	CLSTN2	FPDIKIVstFAKtEA	S666	0.023	93.34	955	0.018283	0.023	0.0183	1
Q9H4D0	CLSTN2	PDIKIVstFAKtEAP	T667	0.181	91.18	955	0.123625	0.181	0.1236	1
Q8WWQ0	PHIP	RHDNtVItAVNNMtL	T441	0	98.13	1821	0	0	0	1
Q8WWQ0	PHIP	ItAVNNMtLKVWNSY	T447	0.166	92.58	1821	0.11338	0.202	0.1234	1
Q05655	PRKCD	EkARLsysDKNLIDs	S647	0.063	66.44	676	0.05008	0.063	0.0501	1
P78563	ADARB1	VKDAKVIsVSTGtKC	S370	0	98.74	741	0	0	0	1
P78563	ADARB1	KRsIFQksERGGFRL	S429	0.158	96.3	741	0.125597	0.158	0.1256	0.8333
P78563	ADARB1	SKLAAKEyQAAKARL	Y708	0.18	98.5	741	0.078963	0.18	0.079	0.9231
P04049	RAF1	IVLYELMtGELPYSH	T543	0.127	95.18	648	0.086743	0.127	0.0867	1
Q16740	CLPP	MRHsLPNsRIMIHQP	S173	0.077	98.39	277	0.061208	0.077	0.0612	1
P20839	IMPDH1	ITDPVVLsPSHTVGD	S122	0.071	97.49	514	0.056439	0.071	0.0564	1
P20839	IMPDH1	LCGAAVGtREDDKYR	T252	0.145	96.63	514	0.099037	0.145	0.099	1
P20839	IMPDH1	KkYRGMGsLDAMEkS	S416	0.023	87.47	514	0.018283	0.023	0.0183	1
P20839	IMPDH1	SSSSQkRyFsEGDkV	Y430	0.285	84.55	514	0.125025	0.285	0.125	1
P20839	IMPDH1	SSQkRyFsEGDkVkI	S432	0.063	76.72	514	0.05008	0.063	0.0501	1
Q9HC10	OTOF	FDKIIKIsVIHsKNL	S320	0.042	95.03	1997	0.033386	0.042	0.0334	0.8571
Q9NZN4	EHD2	VTKDKskyDEIFyNL	Y453	0.036	95.84	543	0.015793	0.036	0.0158	0.8182
Q6ZW31	SYDE1	ITGILKDyLRELPtP	Y478	0.005	97.08	735	0.002193	0.005	0.0022	1
Q4VNC0	ATP13A5	LSEARIRtVMITGDN	T715	0.155	94.26	1218	0.105867	0.155	0.1059	1
Q96GD4	AURKB	HPWVRANsRRVLPPS	S331	0.165	98.01	344	0.131161	0.165	0.1312	1
P21333	FLNA	GPyHIGGsPFkAKVT	S2510	0.032	70.81	2647	0.025437	0.102	0.0811	0.8333
Q14318	FKBP8	CLNNLAAsQLkLDHy	S281	0	98.4	412	0	0	0	1
Q13813	SPTAN1	WsQLLANsAARKKkL	S2072	0.021	78.56	2472	0.016693	0.021	0.0167	1
O15305	PMM2	RNGMLNVsPIGRSCs	S130	0	98.64	246	0	0	0	1
P13639	EEF2	PVVSyREtVsEEsNV	T582	0.098	97.58	858	0.066935	0.098	0.0669	1
P13639	EEF2	REtVsEEsNVLCLsk	S587	0.035	98.25	858	0.027822	0.035	0.0278	1
P13639	EEF2	EsNVLCLsksPNkHN	S593	0	97.52	858	0	0	0	1
P13639	EEF2	NVLCLsksPNkHNRL	S595	0.048	95.83	858	0.038156	0.048	0.0382	1
P13639	EEF2	PtArRCLyAsVLTAQ	Y730	0.14	98.4	858	0.061416	0.183	0.0803	1
P13639	EEF2	ArRCLyAsVLTAQPr	S732	0	98.5	858	0	0	0	1
Q8N5L8	RPP25L	PAVWVLLsRDPLDPN	S122	0	97.69	163	0	0	0	1
Q96JA3	PLEKHA8	TNKEEFttLQkIVLH	T381	0.094	98.28	519	0.064203	0.094	0.0642	1
Q96JA3	PLEKHA8	QtALNNAyGKTLRQH	Y437	0.091	95.31	519	0.03992	0.091	0.0399	1
P45974	USP5	EALLsADsASRkQEV	S159	0.067	77.06	858	0.053259	0.067	0.0533	0.8333
Q96PE3	INPP4A	ILEQMAEsVLSLHVP	S252	0	94.41	977	0	0	0	1
Q96PE3	INPP4A	DGGSDQNyDIVTIGA	Y355	0.312	94.49	977	0.13687	0.312	0.1369	1
Q96PE3	INPP4A	EGCRRENtMKNVGSR	T942	0	93.03	977	0	0	0	1
Q96PE3	INPP4A	KNVGSRKyAFNsLQL	Y951	0.001	92.14	977	0.000439	0.001	0.0004	1
Q96PE3	INPP4A	LkAFPkHyRPPEGTy	Y965	0.033	94.99	977	0.014477	0.033	0.0145	1
P12931	SRC	TFVALyDyEsRTETD	Y95	0.062	96.86	536	0.027199	0.062	0.0272	0.9286
P12931	SRC	tGyIPSNyVAPSDSI	Y139	0.101	95.82	536	0.044307	0.101	0.0443	1
P12931	SRC	NAENPRGtFLVRESE	T174	0.005	98.43	536	0.003415	0.005	0.0034	1
P12931	SRC	LQQLVAyySKHADGL	Y233	0	97.77	536	0	0	0	1
P12931	SRC	FGEVWMGtWNGTTRV	T288	0.164	98.07	536	0.112014	0.195	0.1332	1
P12931	SRC	IkTLKPGtMsPEAFL	T304	0.133	85.82	536	0.090841	0.133	0.0908	1
P12931	SRC	QIASGMAyVERMNyV	Y379	0.189	97.48	536	0.082912	0.253	0.111	1
Q96NJ5	KLHL32	GAMEEyLyAVGGRNE	Y401	0.023	98.28	620	0.01009	0.023	0.0101	1
Q16775	HAGH	VYCGHEytINNLkFA	T224	0.011	98.76	308	0.007513	0.011	0.0075	0.9091
Q15293	RCN1	ArHLVyEsDkNKDEK	S292	0.027	92.41	331	0.021463	0.027	0.0215	1
P62081	RPS7	LEDLVFPsEIVGkRI	S137	0.069	91.29	194	0.054849	0.123	0.1031	1
Q14831	GRM7	LGWNYVStLAsEGsY	T223	0.006	97.41	915	0.004098	0.006	0.0041	1
Q14831	GRM7	NYVStLAsEGsYGEK	S226	0.034	91.49	915	0.027027	0.034	0.027	1
Q14831	GRM7	ISYAALLtKtNRIYR	T675	0.069	93.66	915	0.047128	0.069	0.0471	1
Q14831	GRM7	YAALLtKtNRIYRIF	T677	0.018	90.43	915	0.012294	0.204	0.1393	1
Q86VI1	EXOC3L1	sDALIRFsRDHFRGK	S471	0.066	94.2	746	0.052464	0.066	0.0525	1
Q86VI1	EXOC3L1	ERAVVLQyLSALMQG	Y597	0.005	94.98	746	0.002193	0.005	0.0022	1
Q6IA69	NADSYN1	NLQRILksIEIAKNR	S29	0.002	98.93	706	0.00159	0.002	0.0016	1
Q6IA69	NADSYN1	VDLVtMVtSKNGGIy	T220	0.033	97.86	706	0.022539	0.043	0.035	1
Q6IA69	NADSYN1	tSKNGGIyLLANQKG	Y227	0.023	98.88	706	0.01009	0.023	0.0101	1
Q6IA69	NADSYN1	SkNssQEtCtRAREL	T427	0.143	93.43	706	0.097671	0.143	0.0977	1
Q6IA69	NADSYN1	VKRFFSkysMNRHkM	Y643	0.046	98.43	706	0.02018	0.046	0.0202	1
Q6IA69	NADSYN1	KRFFSkysMNRHkMT	S644	0.032	98.46	706	0.025437	0.032	0.0254	1
Q6IA69	NADSYN1	MTTLTPAyHAENYSP	Y657	0.028	98.81	706	0.012283	0.028	0.0123	1
P35858	IGFALS	LGRLRyLsLRNNsLR	S512	0	97.27	605	0	0	0	0.8
Q86XJ1	GAS2L3	EYLSEGRyRLGDKIL	Y242	0.052	96.42	694	0.022812	0.052	0.0228	1
Q05707	COL14A1	EYKISVytKLQEIEG	T989	0.001	90.53	1796	0.000683	0.001	0.0007	1
Q16572	SLC18A3	GLGVMFAstVLFAFA	S165	0.007	96.83	532	0.005564	0.007	0.0056	1
Q16572	SLC18A3	LGVMFAstVLFAFAE	T166	0.007	95.16	532	0.004781	0.176	0.1202	0.8333
Q9NRR6	INPP5E	VAERLLDyTRTVQAL	Y439	0.125	98.65	644	0.054836	0.125	0.0548	1
Q6DN12	MCTP2	RKQItQRyCLQNSLK	Y496	0.141	76.34	878	0.061855	0.183	0.0803	1
Q9Y285	FARSA	ALQLPMDyVQRVkRt	Y292	0.004	97.01	508	0.001755	0.004	0.0018	1
Q9Y285	FARSA	yVQRVkRtHsQGGyG	T299	0.02	97.09	508	0.01366	0.02	0.0137	1
Q9Y285	FARSA	NLQMVyDsPLCRLDA	S490	0.113	78.17	508	0.089825	0.129	0.1025	1
P18440	NAT1	SkYRkIYsFTLKPRT	S191	0.044	98.91	290	0.034976	0.044	0.035	1
P18440	NAT1	sSVFTSKsFCSLQtP	S221	0.029	98.87	290	0.023053	0.029	0.0231	1
P18440	NAT1	KsFCSLQtPDGVHCL	T227	0.172	98.85	290	0.117478	0.172	0.1175	0.8333
Q9Y617	PSAT1	IQkELLDykGVGIsV	Y32	0.193	97.8	370	0.084666	0.193	0.0847	1
Q9Y617	PSAT1	DykGVGIsVLEMSHr	S38	0.065	98.04	370	0.051669	0.065	0.0517	1
Q9Y617	PSAT1	SVGGIRAsLyNAVTI	S344	0.006	98.73	370	0.004769	0.006	0.0048	0.8889
O14976	GAK	HYAVYNLsPRTYRPS	S456	0.031	90.96	1311	0.024642	0.031	0.0246	0.8333
P34925	RYK	QAsEIQVtMMLtEsC	T376	0.078	95.68	607	0.053275	0.102	0.0697	1
P34925	RYK	VtMMLtEsCKLRGLH	S382	0.02	96.39	607	0.015898	0.02	0.0159	1
Q9UKQ9	KLK9	IsGWGAVssPKALFP	S152	0.044	91.66	250	0.034976	0.044	0.035	0.875
Q9UKQ9	KLK9	sGWGAVssPKALFPV	S153	0.021	90.72	250	0.016693	0.021	0.0167	1
Q15269	PWP2	SDTLPLAtRYNVkCV	T54	0.048	94.68	919	0.032785	0.096	0.0656	1
Q15269	PWP2	DGRKFVVtkGNIAQM	T114	0	94.44	919	0	0	0	1
Q15269	PWP2	PMKSVLAsASWDkTV	S518	0	97.29	919	0	0	0	1
Q15269	PWP2	MSKFVCIyHVREQIL	Y632	0.023	95.48	919	0.01009	0.023	0.0101	1
Q15269	PWP2	kPEIRVTsLRFsPTG	S707	0.122	96.36	919	0.09698	0.122	0.097	1
P00533	EGFR	IIRGNMyyENSyALA	Y113	0.171	91.46	1210	0.075015	0.171	0.075	0.8182
P00533	EGFR	NMyyENSyALAVLSN	Y117	0.341	96.36	1210	0.149592	0.341	0.1496	1
P49792	RANBP2	IAsVQGstPsPRQKs	T19	0.094	71.86	3224	0.064203	0.153	0.1006	1
P49792	RANBP2	GFYFAkLyYEAkEyD	Y36	0.098	92.77	3224	0.042991	0.098	0.043	1
P00451	F8	KKVRFMAytDETFKT	Y450	0.162	94.22	2351	0.071067	0.314	0.1377	1
Q9UK58	CCNL1	PEERLsPtPSMQDGL	T67	0.02	92.88	526	0.01366	0.02	0.0137	1
O75452	RDH16	LSHLRDKyVFITGCD	Y31	0.258	98.77	317	0.113181	0.258	0.1132	1
P19801	AOC1	tttMAKNtVFLIEML	T68	0.11	98.73	751	0.075131	0.215	0.1463	1
Q12789	GTF3C1	QLLYKRRyIFsVVEN	Y961	0.122	83.2	2109	0.05352	0.122	0.0535	1
Q12789	GTF3C1	LQCVCLNtPLGVVRC	T1048	0.039	86.28	2109	0.026638	0.039	0.0266	1
Q8N1I0	DOCK4	LLDILLRtILEItSR	T889	0.015	92.16	1966	0.010245	0.112	0.078	0.875
A2VCK2	DCDC2B	AAKRVVVyRNGDPFF	Y14	0.044	91.67	349	0.019302	0.321	0.1408	1
Q15773	MLF2	RAHILQRsRNHRTGD	S167	0.145	91.81	248	0.115263	0.145	0.1153	1
P17252	PRKCA	RkGtEELyAIkILKK	Y365	0.034	94.68	672	0.014915	0.252	0.1015	1
P17252	PRKCA	HMMDGVttRtFCGtP	T495	0.181	96.74	672	0.123625	0.181	0.1236	1
P17252	PRKCA	tFCGtPDyIAPEIIA	Y504	0.176	98.04	672	0.077209	0.176	0.0772	1
Q9Y4C0	NRXN3	DGRSGTIsVNsRRTP	S557	0.13	91.33	1643	0.103339	0.069	0.1229	1
Q9Y4C0	NRXN3	AGLAQGMysNLPKLV	Y1002	0.191	88.26	1643	0.083789	0.191	0.0838	1
Q9Y4C0	NRXN3	NLPKLVAsRDGFQGC	S1011	0.077	87.25	1643	0.061208	0.077	0.0612	1
Q9H344	OR51I2	GLGAAARsFItLFPL	S152	0	97.68	312	0	0	0	1
Q9NZQ7	CD274	KLQDAGVyRCMISYG	Y112	0.001	98.43	290	0.000439	0.001	0.0004	1
Q9NZQ7	CD274	GkTtTTNsKREEKLF	S184	0.098	93.9	290	0.077902	0.098	0.0779	1
Q9NZQ7	CD274	EKLFNVtsTLRINTT	S195	0.001	98.62	290	0.000795	0.001	0.0008	1
Q96EP1	CHFR	WKNMLtEsLVALQRG	S578	0.023	98.39	664	0.018283	0.023	0.0183	0.8571
P53602	MVD	LPINSSLsVTLHQDQ	S40	0	98.68	400	0	0	0	1
P53602	MVD	GsGsACRsLyGGFVE	S162	0	98.23	400	0	0	0	1
P53602	MVD	MRASVEtsPLLRFRA	S222	0.066	98.44	400	0.052464	0.11	0.0953	1
Q8IZU9	KIRREL3	RTTVDYTyFSEPVSC	Y307	0.175	95.39	778	0.07677	0.175	0.0768	1
Q7Z7A4	PXK	SWQIVRRysDFDLLN	Y56	0.3	96.75	578	0.131606	0.3	0.1316	1
O14654	IRS4	DAPARLEyYENARKF	Y111	0.183	94.04	1257	0.080279	0.183	0.0803	0.9
Q5VYX0	RNLS	VGAGMtGsLCAALLR	S14	0	98.87	342	0	0	0	1
Q5VYX0	RNLS	QQLEAVsyssRYALG	Y190	0.329	98.58	342	0.144328	0.329	0.1443	0.8125
Q5VYX0	RNLS	LEAVsyssRYALGLF	S192	0.087	98.54	342	0.069158	0.087	0.0692	0.875
Q8TCP9	FAM200A	KDDFPLLsRKSILLL	S510	0	96.4	573	0	0	0	1
P31153	MAT2A	kAVVPAkyLDEDTIy	Y235	0.238	98.46	395	0.104407	0.238	0.1044	0.8889
P31153	MAT2A	RVLVQVsyAIGVSHP	Y320	0.071	98.55	395	0.031147	0.071	0.0311	1
P23921	RRM1	LTTkHPDyAILAArI	Y74	0.009	89.35	792	0.003948	0.009	0.0039	1
P23921	RRM1	GGIGVAVsCIRATGS	S253	0.071	98.44	792	0.056439	0.138	0.1097	1
P23921	RRM1	sNQQNLGtIkCSNLC	T422	0.138	98.59	792	0.094256	0.138	0.0943	0.8889
P23921	RRM1	LAkEQGPyEtyEGsP	Y553	0.085	98.58	792	0.037288	0.085	0.0373	1
P23921	RRM1	EQGPyEtyEGsPVSk	Y556	0.147	98.66	792	0.064487	0.294	0.129	1
P23921	RRM1	PyEtyEGsPVSkGIL	S559	0	98.55	792	0	0	0	1
P23921	RRM1	LLIAPMPtASTAQIL	T604	0.025	94.13	792	0.017075	0.041	0.0302	1
Q9H0H3	KLHL25	TFMCDKIyQVDHkAk	Y311	0.31	92.87	589	0.135993	0.31	0.136	1
Q9H0H3	KLHL25	PSPRkEFsASAIGCk	S334	0.137	95.37	589	0.108903	0.137	0.1089	1
Q9H0H3	KLHL25	SAIGCkVyVTGGRGS	Y343	0.079	96.31	589	0.034656	0.079	0.0347	0.9167
Q96P47	AGAP3	DSRARKLsTDLKRCT	S219	0.113	94.03	875	0.089825	0.113	0.0898	1
Q8TCS8	PNPT1	DPyEIIEsFNVVAKE	S339	0	97.89	783	0	0	0	1
Q8TCS8	PNPT1	FPFTIRVtsEVLESN	T473	0.104	98.64	783	0.071033	0.104	0.071	1
Q8TCS8	PNPT1	PFTIRVtsEVLESNG	S474	0	98.74	783	0	0	0	1
O96006	ZBED1	SENQNRAyVtLAAHF	Y210	0.082	94.89	694	0.035972	0.082	0.036	0.8462
O96006	ZBED1	SAKVFGAttNyGkDI	T268	0.001	97.82	694	0.000683	0.001	0.0007	0.8462
O96006	ZBED1	AKVFGAttNyGkDIV	T269	0.008	95.99	694	0.005464	0.008	0.0055	1
P46109	CRKL	DNLEyVRtLyDFPGN	T130	0.029	86.86	303	0.019807	0.029	0.0198	0.9
P16435	POR	EESSIRQyELVVHtD	Y245	0.112	94.82	677	0.049133	0.112	0.0491	1
P16435	POR	YRTALTyyLDITNPP	Y374	0.003	98.48	677	0.001316	0.003	0.0013	1
P16435	POR	VGETLLYyGCRRSDE	Y564	0.004	98.79	677	0.001755	0.004	0.0018	1
P16435	POR	CRRSDEDyLyREELA	Y573	0.22	98.21	677	0.096511	0.22	0.0965	1
P16435	POR	RSDEDyLyREELAQF	Y575	0.08	98.57	677	0.035095	0.08	0.0351	1
O75570	MTRF1	NDVILEVtAGRTTGG	T190	0.216	94.64	445	0.147531	0.216	0.1475	1
Q9NYU2	UGGT1	MLsVLKNtKTPVkFW	T1282	0.119	94.12	1555	0.081279	0.119	0.0813	0.9091
P48047	ATP5PO	GRyAtALysAASkQN	Y46	0.1	93.74	213	0.043869	0.172	0.0655	1
P48047	ATP5PO	RyAtALysAASkQNk	S47	0.034	92.44	213	0.027027	0.034	0.027	1
P48047	ATP5PO	VksLNDItAkERFSP	T96	0.083	84.38	213	0.05669	0.132	0.0864	1
P48047	ATP5PO	GEkyVDMsVktKIQK	S197	0.028	91.91	213	0.022258	0.028	0.0223	1
P52209	PGD	IIIDGGNsEyRDTTR	S104	0.07	97.39	483	0.055644	0.07	0.0556	1
P52209	PGD	IDGGNsEyRDTTRRC	Y106	0.068	97.99	483	0.029831	0.068	0.0298	1
P52209	PGD	kGILFVGsGVsGGEE	S126	0.01	98.82	483	0.007949	0.01	0.0079	1
P52209	PGD	LFVGsGVsGGEEGAR	S129	0.065	97.04	483	0.051669	0.065	0.0517	1
P12004	PCNA	GIPEQEysCVVkMPS	S134	0.186	96.7	261	0.147854	0.186	0.1479	1
P12004	PCNA	QLTFALryLNFFtkA	Y211	0.321	98.2	261	0.140818	0.321	0.1408	0.9
P12004	PCNA	LryLNFFtkATPLSS	T216	0.191	98.63	261	0.130456	0.191	0.1305	1
P12004	PCNA	DMGHLkYyLAPkIED	Y250	0.277	97.6	261	0.121516	0.277	0.1215	0.8889
Q86TX2	ACOT1	GVGLLGIsKGGELCL	S232	0.16	98.48	421	0.127186	0.16	0.1272	1
Q86TX2	ACOT1	AAVVINGsVANVGGT	S257	0.001	98.84	421	0.000795	0.001	0.0008	1
Q9HAU5	UPF2	AMHLDARyVtMVENA	Y744	0.184	92.6	1272	0.080718	0.184	0.0807	1
Q96G28	CFAP36	QFQEACTsPLAkTHT	S85	0.182	91.41	342	0.144674	0.182	0.1447	1
Q7KZI7	MARK2	AKFRQIVsAVQyCHQ	S161	0.138	98.59	788	0.109698	0.138	0.1097	1
Q7KZI7	MARK2	KIADFGFsNEFtFGN	S197	0.016	77.82	788	0.012719	0.016	0.0127	1
Q7KZI7	MARK2	DyKDPRRtELMVSMG	T329	0.175	94.36	788	0.119527	0.175	0.1195	1
Q7KZI7	MARK2	ELMVSMGytREEIQD	Y337	0.145	96	788	0.063609	0.293	0.1285	1
Q7KZI7	MARK2	DSLVGQRyNEVMATy	Y351	0.192	96.79	788	0.084228	0.192	0.0842	0.8333
Q7KZI7	MARK2	yNEVMATyLLLGyKs	Y358	0.013	96.25	788	0.005703	0.013	0.0057	1
Q13620	CUL4B	QEREVPEyLHHVNkR	Y413	0.049	97.79	913	0.021496	0.049	0.0215	1
P13051	UNG	ERKHytVyPPPHQVF	Y128	0.31	98.46	313	0.135993	0.31	0.136	1
Q9BR11	ZSWIM1	GHLARAVyFAIPAKE	Y113	0	97.74	485	0	0	0	0.8571
P07357	C8A	DQDCLDGsDEDDCED	S125	0.098	93.08	584	0.077902	0.098	0.0779	1
P07357	C8A	INDYGTHyITSGsMG	Y341	0.056	94.77	584	0.024566	0.056	0.0246	1
P07357	C8A	THyITSGsMGGIYEY	S346	0.096	91.27	584	0.076312	0.096	0.0763	1
O15357	INPPL1	LSTVsHDyLKGsyGL	Y185	0.32	80.06	1258	0.140379	0.32	0.1404	1
O75191	XYLB	IHAEGLGyRVMSkTk	Y428	0.016	97.85	536	0.007019	0.016	0.007	1
O75191	XYLB	SPGASQVyEALLPQy	Y513	0	98.1	536	0	0	0	1
O75191	XYLB	yEALLPQyAKLEQRI	Y520	0.023	98.34	536	0.01009	0.023	0.0101	1
Q02413	DSG1	RNtGEIRtMNNFLDR	T220	0.01	96.65	1049	0.00683	0.01	0.0068	1
Q92752	TNR	VDFILLKyGLVGGEG	Y538	0.227	90.53	1358	0.099582	0.227	0.0996	1
O75563	SKAP2	SKtVFYyyGsDKDKQ	Y152	0	97.3	359	0	0	0	1
P0C7U0	ELFN1	VKQLTQNsATITVQL	S328	0.118	88.99	828	0.0938	0.118	0.0938	1
O00300	TNFRSF11B	YHFPKtVtQsLKKTI	T362	0.194	90.75	401	0.132505	0.194	0.1325	1
Q15858	SCN9A	LYMLSPFsPLRRISI	S113	0.179	82.14	1988	0.14229	0.179	0.1423	1
O75808	CAPN15	APLRRREsMHVEQRR	S456	0.059	94.76	1086	0.0469	0.059	0.0469	0.9
O75808	CAPN15	MkVDDSAyESLGLRP	Y708	0.118	92.96	1086	0.051765	0.118	0.0518	1
O75808	CAPN15	LRPRHAYsILDVRDV	S720	0.019	93.77	1086	0.015103	0.019	0.0151	1
P47712	PLA2G4A	kLLGPkNsEGLHsAR	S178	0.114	87.54	749	0.09062	0.114	0.0906	1
P47712	PLA2G4A	ATYVAGLsGSTWYMS	S228	0.054	97.15	749	0.042925	0.054	0.0429	1
P47712	PLA2G4A	MAPDLFGskFFMGtV	S370	0.021	95.93	749	0.016693	0.179	0.1423	0.875
P47712	PLA2G4A	GskFFMGtVVKKYEE	T376	0.158	91.62	749	0.107916	0.158	0.1079	1
P47712	PLA2G4A	IKEAMVEsIEyRRQN	S715	0.062	92.36	749	0.049285	0.062	0.0493	1
P49815	TSC2	NEHGSYRyTEFLTGL	Y1571	0.027	94.08	1807	0.011845	0.027	0.0118	1
P49815	TSC2	HLGNDFVsIVyNDsG	S1647	0.004	94.51	1807	0.00318	0.004	0.0032	1
P49815	TSC2	NDFVsIVyNDsGEDF	Y1650	0.027	95.66	1807	0.011845	0.027	0.0118	1
P49815	TSC2	VsIVyNDsGEDFkLG	S1653	0.162	84.13	1807	0.128776	0.162	0.1288	1
P0DMM9	SULT1A3	PLALLPQtLLDQkVk	T117	0.206	98.25	295	0.140701	0.206	0.1407	0.8333
Q14671	PUM1	RGNVLVLsQHKFASN	S1073	0	98.55	1186	0	0	0	1
Q14671	PUM1	DGPHSALyTMMKDQy	Y1113	0.24	94.94	1186	0.105285	0.24	0.1053	1
Q5JR12	PPM1J	yVANAGDsRAIIVRN	S280	0	98.28	505	0	0	0	1
Q5JR12	PPM1J	EPNDHSRyTALAQAL	Y458	0.07	95.86	505	0.030708	0.172	0.0755	1
Q8N6M6	AOPEP	AIRIWYKtKPEGRSV	T250	0.043	97.15	819	0.02937	0.091	0.0622	1
Q8N6M6	AOPEP	KRLGDETyFSFLRKF	Y605	0.001	95.11	819	0.000439	0.001	0.0004	1
Q8IZU8	DSEL	FPNWGVVtYGAGLPN	T419	0.008	98.41	1212	0.005464	0.008	0.0055	1
Q8IZU8	DSEL	SGEAVsAySSAMRLK	Y560	0.105	98.4	1212	0.046062	0.199	0.0846	1
Q13885	TUBB2A	MPGFAPLtsrGsQQy	T274	0.188	89.23	445	0.128407	0.237	0.1463	0.8571
Q13885	TUBB2A	QELFkRIsEQFtAMF	S382	0.139	95.41	445	0.110493	0.139	0.1105	1
Q9UM07	PADI4	GGIsGLDsFGNLEVS	S406	0.106	98.24	663	0.084261	0.106	0.0843	1
Q75T13	PGAP1	SANDAEDsLRMHSTV	S812	0.021	92.36	922	0.016693	0.056	0.0445	0.8889
Q75T13	PGAP1	SSKLLKttsQFPLPL	T883	0.006	92.62	922	0.004098	0.148	0.1011	1
Q07837	SLC3A1	RTGKYTDyYIWHDCt	Y236	0.004	98.44	685	0.001755	0.004	0.0018	1
Q07837	SLC3A1	TSRLGNQyVNVMNML	Y461	0.156	96.59	685	0.068435	0.156	0.0684	1
O75691	UTP20	SKELGILskISKFMK	S1337	0.108	82.35	2785	0.085851	0.108	0.0859	1
Q76I76	SSH2	MGVSRsAstVIAyAM	S401	0	98.42	1423	0	0	0	1
Q76I76	SSH2	GVSRsAstVIAyAMK	T402	0.023	98.44	1423	0.015709	0.023	0.0157	1
Q9BXU1	STK31	MQQKLyMsVEDFILE	S451	0.124	90.9	1019	0.098569	0.124	0.0986	1
P25398	RPS12	SNCDEPMyVKLVEAL	Y61	0.116	86.3	132	0.050888	0.116	0.0509	0.9167
Q96JK4	HHIPL1	ISRVVLtsPWEGDER	S242	0.116	95.71	782	0.09221	0.116	0.0922	1
Q8NB59	SYT14	PNTYVKLtLLNSMGQ	T458	0.013	94.69	555	0.008879	0.065	0.0444	0.8333
Q8NA58	PNLDC1	FLKNGIPyMNEEQEK	Y121	0.103	96.04	520	0.045185	0.103	0.0452	1
Q96GJ1	TRMT2B	TAGAEMLyRTVGELT	Y333	0.158	97.12	504	0.069312	0.301	0.1284	1
Q9Y3D2	MSRB2	yHCVCCDsPLFSsEK	S95	0.134	96.57	182	0.106519	0.134	0.1065	0.8
P48147	PREP	DETAVQDyHGHkICD	Y19	0.306	98.69	710	0.134238	0.306	0.1342	1
P48147	PREP	GHkICDPyAWLEDPD	Y28	0.036	98.87	710	0.015793	0.036	0.0158	1
P48147	PREP	WMGGAELsDDGRyVL	S241	0.003	98.88	710	0.002385	0.003	0.0024	1
P48147	PREP	ELsDDGRyVLLsIRE	Y246	0.092	98.91	710	0.040359	0.092	0.0404	1
P48147	PREP	kGIDASDyQTVQIFy	Y435	0.151	97.17	710	0.066242	0.299	0.1312	1
P48147	PREP	yQTVQIFyPSKDGTK	Y442	0.003	98.9	710	0.001316	0.003	0.0013	1
P48147	PREP	FEWLVKYsPLHNVkL	S615	0	98.95	710	0	0	0	1
Q96PD2	DCBLD2	HFNYLRIyNGIGVSR	Y134	0.276	97.5	775	0.121077	0.276	0.1211	1
Q96PD2	DCBLD2	KkITGIItTGSTMVE	T366	0.015	98.11	775	0.010245	0.015	0.0102	1
Q8WYA1	BMAL2	RGkILFVsksVskIL	S208	0.118	88.31	636	0.0938	0.137	0.1089	0.8333
Q6UB28	METAP1D	SRGAQILtKLPHEA_	T329	0	98.67	335	0	0	0	1
Q8NBN3	TMEM87A	KAEEVELyLEkLKEK	Y104	0.235	81.85	555	0.103091	0.235	0.1031	1
P54578	USP14	GEMAsAQyITAALRD	Y151	0.235	91.05	494	0.103091	0.235	0.1031	1
Q8IVB5	LIX1L	VPSNSPPyVCYVTLP	Y136	0.324	98.21	337	0.142134	0.324	0.1421	1
Q13394	MAB21L1	LVyHLNKyyNEKCQA	Y15	0.044	98.46	359	0.019302	0.044	0.0193	1
Q9NTI2	ATP8A2	RGTQLRNtQWVFGIV	T279	0.006	84.23	1188	0.004098	0.006	0.0041	1
Q9NTI2	ATP8A2	WVFGIVVytGHDtKL	Y288	0.014	93.47	1188	0.006142	0.014	0.0061	1
Q9NTI2	ATP8A2	VFGIVVytGHDtKLM	T289	0	93.71	1188	0	0	0	1
Q9NTI2	ATP8A2	VVytGHDtKLMQNst	T293	0	89.68	1188	0	0	0	1
P35228	NOS2	QLKSQKRyHEDIFGA	Y1123	0.143	92.47	1153	0.062732	0.143	0.0627	1
Q13618	CUL3	TPEDRKVyTYVA___	Y764	0.086	97.1	768	0.037727	0.086	0.0377	0.8571
O15118	NPC1	RFFkNSYsPLLLKDW	S826	0	88.32	1278	0	0	0	1
Q8TD84	DSCAML1	NAAGKIRsPNIRVKA	S114	0.004	86.08	2053	0.00318	0.004	0.0032	1
Q06418	TYRO3	CANALGPsPYADWVP	S307	0.064	96.55	890	0.050875	0.064	0.0509	1
Q96G04	EEF2KMT	kMCRPRAyIFSDCHs	Y184	0.003	98.25	330	0.001316	0.003	0.0013	1
Q9BPX5	ARPC5L	LAVGGLGsIIRVLTA	S142	0	97.25	153	0	0	0	1
Q7Z2Q7	LRRC70	ALRILDLsNNNILRI	S188	0.137	98.46	622	0.108903	0.137	0.1089	0.875
P53355	DAPK1	EKSTGLQyAAKFIKK	Y39	0.255	94.7	1430	0.111865	0.255	0.1119	1
Q99956	DUSP9	YLGSARDsANLESLA	S219	0.04	95.96	384	0.031797	0.04	0.0318	0.9
Q99956	DUSP9	LAKLGIRyILNVtPN	Y232	0.121	98.72	384	0.053081	0.121	0.0531	1
O43930	PRKY	AKKLVDRtWtLCGtP	T201	0.058	92.99	277	0.039615	0.058	0.0396	1
Q9UHD8	SEPTIN9	IPFAVVGsDHEyQVN	S502	0.038	89.61	586	0.030207	0.038	0.0302	0.8
P31415	CASQ1	GyFKsKDsEHYKAFE	S191	0.164	97.86	396	0.130366	0.164	0.1304	1
P31415	CASQ1	PYIPFFAtFDsKVAK	T213	0.005	98.72	396	0.003415	0.005	0.0034	1
O75185	ATP2C2	VIGtGEssQFGEVFK	S268	0.015	84.88	946	0.011924	0.015	0.0119	1
O75185	ATP2C2	NAVMGQPtEGALMAL	T457	0.138	89.31	946	0.094256	0.138	0.0943	0.8333
O75185	ATP2C2	GVSVKMItGDALEtA	T600	0.051	90.02	946	0.034834	0.051	0.0348	1
P49221	TGM4	GVFCCGPsPLtAIRK	S366	0	98.46	684	0	0	0	0.9
P98172	EFNB1	PYEYYKLyLVRPEQA	Y79	0.008	96.22	346	0.003509	0.008	0.0035	1
Q7Z7F0	KHDC4	QDEISRLsGAAVsTR	S133	0.035	96.54	614	0.027822	0.035	0.0278	1
Q8TF05	PPP4R1	LLPIVVRyLADQNNQ	Y139	0.045	96.23	950	0.019741	0.045	0.0197	1
Q9NZN1	IL1RAPL1	GGFVVRRtTELTVTA	T228	0.057	97.55	696	0.038932	0.057	0.0389	1
P56192	MARS1	__MRLFVsDGVPGCL	S6	0.061	89.54	900	0.04849	0.061	0.0485	1
P56192	MARS1	PLLQDPAyLPEELSA	Y161	0.119	93.31	900	0.052204	0.119	0.0522	1
Q9ULH1	ASAP1	VHISRIQsLELDKLG	S493	0.01	96.4	1129	0.007949	0.01	0.0079	1
Q6ZVX7	NCCRP1	QHHVAPRtSGRGPPG	T218	0.216	88.4	275	0.147531	0.216	0.1475	1
P17480	UBTF	QQsVIGDyLARFKND	Y500	0.33	95.92	764	0.144766	0.33	0.1448	0.8182
Q13618	CUL3	LNSRSPEyLSLFIDD	Y387	0.217	93.92	768	0.095195	0.217	0.0952	1
Q27J81	INF2	QGYVRQLsQALDtsN	S129	0.001	92.69	1249	0.000795	0.001	0.0008	1
P42768	WAS	QLtDAEtsKLIyDFI	S287	0.011	87.75	502	0.008744	0.011	0.0087	1
Q8TAQ9	SUN3	EHISEKVsPSGNISS	S272	0.179	91.76	357	0.14229	0.179	0.1423	1
Q6PF15	KLHL35	ARQGGVNtDkVQCFD	T456	0.003	97.95	583	0.002049	0.003	0.002	0.9
Q9Y6T7	DGKB	PYSIINNyFsIGVDA	Y586	0.183	96.25	804	0.080279	0.183	0.0803	0.8125
Q9Y6T7	DGKB	SIINNyFsIGVDAsI	S588	0.015	96.82	804	0.011924	0.015	0.0119	1
Q9P2L0	WDR35	QYQKLTTsDENGLII	S89	0	96.09	1181	0	0	0	1
Q5T6X5	GPRC6A	SFLRTVPsDFHQIKA	S191	0.061	96.1	926	0.04849	0.061	0.0485	1
Q5T6X5	GPRC6A	IEVRINRtLKKIILE	T261	0.011	98.22	926	0.007513	0.011	0.0075	1
Q5T6X5	GPRC6A	WSTATKIttIPNVKK	T312	0.155	93.71	926	0.105867	0.155	0.1059	1
Q9UKD2	MRTO4	GEVGLLFtNRTkEEV	T105	0	98.26	239	0	0	0	1
Q9UKD2	MRTO4	LRQLGLPtALkRGVV	T160	0.106	97.32	239	0.072399	0.106	0.0724	1
Q8IWW6	ARHGAP12	GLDIDGIyRVsGNLA	Y691	0.008	98.61	846	0.003509	0.008	0.0035	1
P43378	PTPN9	MRTQRAFsIQTPEQY	S557	0.01	98.32	593	0.007949	0.01	0.0079	0.9
Q8N1F7	NUP93	DRRLsPAtENkLRLH	T367	0.203	86.7	819	0.138652	0.203	0.1387	1
Q8N1F7	NUP93	DPYkRAVyCIIGRCD	Y391	0.103	89.36	819	0.045185	0.103	0.0452	1
Q17RG1	KCTD19	LESVKPLyTMALGLL	Y287	0.16	94.76	926	0.07019	0.16	0.0702	1
P46777	RPL5	MEEDEDAykkQFSQY	Y219	0.281	95.87	297	0.123271	0.281	0.1233	1
P46777	RPL5	PDMMEEMykkAHAAI	Y240	0.003	97.26	297	0.001316	0.003	0.0013	1
Q02241	KIF23	AsDGEIEtKLIkGDI	T873	0.087	87.52	960	0.059422	0.087	0.0594	1
Q9HC84	MUC5B	CLKAVTLsLDGGDtA	S484	0.067	89.66	5762	0.053259	0.067	0.0533	1
Q96BS2	TESC	HRRFkQLsGDQPTIR	S36	0.05	95.19	214	0.039746	0.05	0.0397	1
P22392	NME2	EEHLkQHyIDLkDrP	Y52	0.207	94.71	152	0.090808	0.207	0.0908	0.8
P22392	NME2	GrNIIhGsDsVkSAE	S120	0.006	98.41	152	0.004769	0.006	0.0048	1
Q9UPQ0	LIMCH1	AEGILQQyIERFTIS	Y446	0.232	91.14	1083	0.101775	0.232	0.1018	0.8
P05156	CFI	PTYCQQKsLECLHPG	S90	0	96.31	583	0	0	0	1
H3BPM6	MKRN2OS	ASKFItLyRAIREHG	Y196	0.198	95.6	223	0.08686	0.263	0.1154	1
Q6P2Q9	PRPF8	VDHNIADyMtAkNNV	Y1008	0.015	96.66	2335	0.00658	0.015	0.0066	1
Q6P2Q9	PRPF8	HNIADyMtAkNNVVI	T1010	0.136	95.95	2335	0.09289	0.1	0.1103	1
Q6P2Q9	PRPF8	ARDLIQRyLTEHPDP	Y1113	0.172	93.75	2335	0.075454	0.172	0.0755	1
Q6P2Q9	PRPF8	NNENIVGyNNkKCWP	Y1128	0.183	87.52	2335	0.080279	0.183	0.0803	1
Q86VZ5	SGMS1	YPMEWGKtFLAFLYA	T135	0.067	91.93	413	0.045762	0.067	0.0458	0.9
Q86VZ5	SGMS1	WLLLKYKsIIsRRFF	S209	0.06	88.2	413	0.047695	0.06	0.0477	1
P23458	JAK1	TVTRLVNtLkEGkRL	T1107	0.104	92.75	1154	0.071033	0.104	0.071	1
E9PAV3	NACA	VITkPDVyksPAsDt	Y1975	0.116	96.41	2078	0.050888	0.116	0.0509	1
P21817	RYR1	GLFFPVVsFSAGVKV	S781	0	96.835	5038	0	0	0	1
Q4G0J3	LARP7	GVIVKIIstEPLPGR	S461	0.13	82.14	582	0.103339	0.144	0.1274	1
P59045	NLRP11	GVAKLLEsLIsPDCV	S940	0.087	95.23	1033	0.069158	0.087	0.0692	1
P38935	IGHMBP2	IIHGPPGtGKTTTVV	T218	0.009	96.34	993	0.006147	0.009	0.0061	0.8
P38935	IGHMBP2	ARDIAVVsPYNLQVD	S539	0.002	93.92	993	0.00159	0.002	0.0016	1
P30153	PPP2R1A	DANQHVksALASVIM	S343	0.027	97.12	589	0.021463	0.027	0.0215	1
P30153	PPP2R1A	ASVIMGLsPILGKDN	S353	0	94.34	589	0	0	0	1
P10412	H1-4	kGtGAsGsFkLNkkA	S104	0.154	96.25	219	0.122417	0.154	0.1224	0.875
Q9H0E2	TOLLIP	GMtRMDPyCRLRLGy	Y76	0.169	98.6	274	0.074138	0.169	0.0741	0.9
Q5TA45	INTS11	MNLkVPIyFSTGLTE	Y266	0.282	93.62	600	0.123709	0.282	0.1237	1
O14965	AURKA	KIADFGWsVHAPssR	S278	0.006	66.63	403	0.004769	0.006	0.0048	1
Q9UGC7	MTRF1L	QGRVHTStMTVAILP	T218	0.006	97.28	380	0.004098	0.006	0.0041	1
Q9NP74	PALMD	QIQVLEQsILRLEKE	S81	0.146	98.35	551	0.116058	0.084	0.1409	1
O14815	CAPN9	EKALKRGsLLGCFID	S228	0.079	92.11	690	0.062798	0.129	0.1025	1
Q9BXW9	FANCD2	ISFGSLLyKYAFKFF	Y458	0.028	97.65	1451	0.012283	0.028	0.0123	0.8125
O60423	ATP8B3	NSTRKRMsVLVRKPE	S645	0	87.78	1300	0	0.035	0.0278	1
P15309	ACP3	FQELESEtLKSEEFQ	T171	0.026	98.31	386	0.017758	0.026	0.0178	1
P15309	ACP3	PSWATEDtMtKLREL	T231	0.138	98.2	386	0.094256	0.138	0.0943	1
P15309	ACP3	MtKLRELsELSLLSL	S239	0.002	98.51	386	0.00159	0.002	0.0016	0.9
Q9H3H3	C11orf68	VyTYLGIyRANRWHL	Y255	0.312	93.03	292	0.13687	0.312	0.1369	0.8571
Q9HBU9	POPDC2	PEEFDLLyKTLCLPL	Y112	0.338	90.63	364	0.148276	0.338	0.1483	1
P02774	GC	FRKDPKEyANQFMWE	Y155	0.28	98.54	474	0.122832	0.28	0.1228	0.8462
P02774	GC	LKHLsLLttLSNRVC	T213	0	94.44	474	0	0	0	1
Q8TCT0	CERK	GCFVCRQsKQQLEEE	S357	0.087	94.82	537	0.069158	0.087	0.0692	0.9
Q8TCT0	CERK	RRSPRGLsPAAHLGD	S408	0	94.55	537	0	0	0	1
Q6ZW49	PAXIP1	PEPKGEKyECALKRA	Y149	0.012	92.96	1069	0.005264	0.012	0.0053	1
Q05586	GRIN1	SDKFIYAtVKQSSVD	T683	0.021	95.68	938	0.014343	0.021	0.0143	1
P01024	C3	QRIsLPEsLkRIPIE	S287	0.053	79.99	1663	0.04213	0.053	0.0421	0.875
Q7Z2K6	ERMP1	DALQARDyLEHITSI	Y115	0.119	98.69	904	0.052204	0.119	0.0522	1
P23526	AHCY	AKAGIPVyAWkGETD	Y100	0.017	98.89	432	0.007458	0.017	0.0075	1
P23526	AHCY	LDDGGDLtNLIHTky	T136	0.013	98.87	432	0.008879	0.013	0.0089	1
P23526	AHCY	LPGIrGIsEETtTGV	S154	0	98.93	432	0	0	0	1
P23526	AHCY	PAINVNDsVTkSkFD	S183	0.054	98.64	432	0.042925	0.054	0.0429	1
P23526	AHCY	NLyGCREsLIDGIkR	S198	0.025	98.82	432	0.019873	0.025	0.0199	0.9
P23526	AHCY	KVAVVAGyGDVGkGC	Y221	0.097	98.88	432	0.042553	0.097	0.0426	1
P23526	AHCY	LWTHPDKyPVGVHFL	Y379	0.167	98.56	432	0.07326	0.167	0.0733	0.8333
Q9BQ04	RBM4B	KLHVGNIsPtCTNQE	S86	0.122	87.78	359	0.09698	0.122	0.097	1
P56277	CMC4	AQYPKGRsVVCsGFE	S47	0.025	89.67	68	0.019873	0.025	0.0199	1
P07510	CHRNG	LTFLLVVtILIVVNA	T316	0.041	90.21	517	0.028004	0.041	0.028	1
O95837	GNA14	CYDRRREyQLSDSAK	Y147	0.33	96.13	355	0.144766	0.33	0.1448	1
Q14392	LRRC32	LASPLGFyTALRHLD	Y72	0.031	94.74	662	0.013599	0.031	0.0136	1
Q14392	LRRC32	LRDLPPytFANLASL	T405	0.068	92.39	662	0.046445	0.105	0.0793	1
Q01518	CAP1	NDAAMFytNRVLKEY	T165	0.006	97.75	475	0.004098	0.006	0.0041	1
Q8NB49	ATP11C	LkNTEKIyGVAVYTG	Y261	0.13	94.82	1132	0.057029	0.13	0.057	1
Q9Y6L7	TLL2	NMRVEFKsDNtVSKR	S716	0.147	91.23	1015	0.116852	0.147	0.1169	1
Q86U06	RBM23	VEFCEIQsVPLAIGL	S219	0.046	90.71	439	0.036566	0.046	0.0366	1
Q9NX02	NLRP2	GAKLLYTtLRHPKCF	T834	0.048	88.96	1062	0.032785	0.048	0.0328	1
O00566	MPHOSPH10	AQKRPENsLLEETLH	S399	0.103	92	681	0.081876	0.103	0.0819	1
Q6RFH5	WDR74	DRTVkHFsTEDGIFQ	S71	0.048	91.14	385	0.038156	0.048	0.0382	1
Q8N3C7	CLIP4	SVKLHEGsQVLLTSS	S627	0.058	92.14	705	0.046105	0.058	0.0461	0.8
P46781	RPS9	sQkHIDFsLrsPyGG	S160	0.064	92.04	194	0.050875	0.102	0.0811	1
P46781	RPS9	HIDFsLrsPyGGGRP	S163	0.026	89.06	194	0.020668	0.026	0.0207	0.875
O60706	ABCC9	SNLRFCItGMMVILN	T170	0.004	91.9	1549	0.002732	0.004	0.0027	1
Q9UPU5	USP24	RDVySSDyFSFVLSL	Y2138	0.001	93.85	2620	0.000439	0.001	0.0004	0.9167
Q9UPU5	USP24	TKLKHPyyPCMAKVS	Y2158	0.088	92.74	2620	0.038604	0.167	0.0733	1
O75072	FKTN	EAVAFRKsAKELLQL	S276	0.173	97.14	461	0.13752	0.173	0.1375	1
O75072	FKTN	KFGKVEDsLELSFQG	S352	0.006	97.13	461	0.004769	0.006	0.0048	1
P24723	PRKCH	EAVGLQPtRWsLRHs	T25	0.053	79.33	683	0.0362	0.217	0.1482	1
Q9Y316	MEMO1	QEFGkLFsKYLADPS	S174	0.107	98.6	297	0.085056	0.107	0.0851	1
Q9Y316	MEMO1	DESQGEIyRSIEHLD	Y210	0.22	98.57	297	0.096511	0.22	0.0965	1
P04406	GAPDH	WGDAGAEyVVEstGV	Y94	0.038	98.8	335	0.01667	0.038	0.0167	1
P04406	GAPDH	RVIIsAPsADAPMFV	S125	0.081	97.26	335	0.064388	0.081	0.0644	1
P04406	GAPDH	IIsNAsCttNCLAPL	T153	0.072	98.69	335	0.049177	0.139	0.0949	0.8
P04406	GAPDH	IsNAsCttNCLAPLA	T154	0.005	98.75	335	0.003415	0.005	0.0034	0.9167
P04406	GAPDH	DHFVKLIsWyDNEFG	S312	0.003	98.95	335	0.002385	0.003	0.0024	1
P51805	PLXNA3	CsWRGVEyRLVQSAH	Y289	0.048	93.93	1871	0.021057	0.048	0.0211	1
Q9UGP5	POLL	QAIGLKHysDFLERM	Y380	0.28	98.43	575	0.122832	0.28	0.1228	1
Q9UGP5	POLL	GPGRVLPtPTEKDVF	T553	0.11	97.16	575	0.075131	0.11	0.0751	1
Q9UG63	ABCF2	LDLSPLEyMMKCyPE	Y482	0.254	93.18	623	0.111426	0.254	0.1114	1
P17480	UBTF	sEKKKAKyKAREAAL	Y456	0.268	91.99	764	0.117568	0.268	0.1176	0.8333
Q8TCA0	LRRC20	IKFDMLMsPEGARAP	S175	0.113	93.27	184	0.089825	0.113	0.0898	0.8571
O75521	ECI2	PFSHLGQsPEGCssy	S278	0.177	98.42	394	0.1407	0.177	0.1407	1
Q9NPB8	GPCPD1	GVSVQYRyFKGyFLE	Y68	0	98.53	672	0	0	0	1
Q96I99	SUCLG2	LDIsRETyLAILMDR	Y153	0.105	98.31	432	0.046062	0.105	0.0461	1
P04899	GNAI2	LLLGAGEsGkSTIVk	S44	0.029	97.47	355	0.023053	0.029	0.0231	1
P04899	GNAI2	ERIAQSDyIPTQQDV	Y168	0.106	97.55	355	0.046501	0.106	0.0465	1
Q13349	ITGAD	GQVLLLRsLPVLKVG	S614	0.038	90.73	1161	0.030207	0.038	0.0302	1
O60840	CACNA1F	LVLHPSAyIRNGWNL	Y158	0.012	84.21	1977	0.005264	0.012	0.0053	0.9167
Q96C24	SYTL4	AKKRSNPyVKTYLLP	Y396	0.169	96.22	671	0.074138	0.169	0.0741	0.8182
Q96HY6	DDRGK1	VGLRtQDtINRIQDL	T245	0	92.95	314	0	0	0	0.9091
Q96PV4	PNMA5	sPLSVRStDMIRLKH	T284	0.1	86.27	448	0.068301	0.1	0.0683	1
O75600	GCAT	LGGASGGyTTGPGPL	Y274	0.014	98.78	419	0.006142	0.014	0.0061	0.9333
O75600	GCAT	LRQRARPyLFSNSLP	Y292	0.175	98.67	419	0.07677	0.175	0.0768	1
Q96PF2	TSSK2	TVLRKKGyIVGINLG	Y12	0.033	97.82	358	0.014477	0.033	0.0145	1
Q96PF2	TSSK2	ETSDGRIyIIMELGV	Y87	0.004	96.33	358	0.001755	0.004	0.0018	1
P05120	SERPINB2	NsWVKtQtKGKIPNL	T177	0.156	86.74	415	0.10655	0.156	0.1066	1
Q9UNK9	ANGEL1	TDGCAVCykPTRFRL	Y336	0.131	98.78	670	0.057468	0.131	0.0575	1
Q9UNK9	ANGEL1	RFRLLCAsPVEyFRP	S347	0.182	98.34	670	0.144674	0.182	0.1447	1
Q9BPY3	FAM118B	KGIkVISyGDDyADL	Y303	0.121	96.06	351	0.053081	0.121	0.0531	1
P07225	PROS1	VFENDPEtDYFYPKY	T78	0.03	83.56	676	0.02049	0.03	0.0205	0.8182
Q8TAT6	NPLOC4	sIIIRVQsPDGVkRI	S11	0.133	86.69	608	0.105724	0.133	0.1057	1
Q9UKZ4	TENM1	STSPAHKyyLAMDPV	Y1239	0.01	94.22	2725	0.004387	0.01	0.0044	1
Q13042	CDC16	FKMCYKLtSVVMEkD	T254	0.009	96.52	620	0.006147	0.009	0.0061	1
Q13042	CDC16	RRYLskAttLEKTYG	T327	0.098	95.43	620	0.066935	0.098	0.0669	1
Q92828	CORO2A	PASkENCyDSVPITR	Y26	0.07	98.62	525	0.030708	0.07	0.0307	1
Q03468	ERCC6	CHGILITsySYIRLM	S624	0.011	92.32	1493	0.008744	0.011	0.0087	1
Q03468	ERCC6	HGILITsySYIRLMQ	Y625	0.242	91.37	1493	0.106162	0.242	0.1062	1
P23919	DTYMK	EKLsQGVtLVVDRYA	T92	0.041	98.68	212	0.028004	0.082	0.056	1
Q8WU03	GLYATL2	NVISWEQtLQIQGCQ	T100	0.075	98.33	294	0.051226	0.075	0.0512	1
Q99447	PCYT2	DSGsNLttDLIVQRI	T342	0.172	94.71	389	0.117478	0.172	0.1175	0.8182
Q6PIF6	MYO7B	CQILKQLtHNSNRHS	T1719	0.014	90.12	2116	0.009562	0.096	0.0546	1
O43861	ATP9B	EELGRLVyLLTDKTG	Y464	0.138	95.36	1147	0.060539	0.138	0.0605	1
O43861	ATP9B	WTEsVGLtLVsRDLT	T604	0.161	90.41	1147	0.109965	0.18	0.1229	1
O43861	ATP9B	GKEGKQAsLAADFsI	S900	0	81.4	1147	0	0	0	1
O43861	ATP9B	AsLAADFsItQFRHI	S906	0	91.48	1147	0	0	0	1
Q8TF76	HASPIN	QMRTkLSsLATAKSI	S621	0.166	95.61	798	0.131956	0.166	0.132	1
Q8TBG4	ETNPPL	HADSAsAyADEVKKI	Y189	0.006	98.72	499	0.002632	0.006	0.0026	1
P0C869	PLA2G4B	VLVARELsCLHVQLE	S150	0.115	90.35	781	0.091415	0.115	0.0914	1
P0C869	PLA2G4B	APsQLQRyRQELAER	Y382	0	92.37	781	0	0.023	0.0101	1
P0C869	PLA2G4B	KYGAFIPsELFGSEF	S473	0.048	98.2	781	0.038156	0.048	0.0382	1
P0C869	PLA2G4B	VNLSSSDsPYHYTKV	S732	0.059	89.9	781	0.0469	0.059	0.0469	1
Q96MV8	ZDHHC15	SYTDKERyENEERPE	Y97	0.327	94.25	337	0.14345	0.327	0.1434	0.8182
Q12986	NFX1	RCCPCGQtPLsQLLE	T599	0.018	80.04	1120	0.012294	0.018	0.0123	1
Q5JXB2	UBE2NL	VRFMTkIyHPNVDKL	Y77	0.321	93.18	153	0.140818	0.321	0.1408	0.8333
Q7Z5J8	ANKAR	GEAVIALsKDSRMHQ	S1019	0	91.37	1434	0	0	0	1
P40145	ADCY8	EIyVKGIsEQEGKIK	S1159	0.166	78.76	1251	0.131956	0.166	0.132	1
Q96A32	MYL11	ADPEDVItGAFkVLD	T101	0.209	92.72	169	0.14275	0.209	0.1427	1
Q9Y6N7	ROBO1	NMVGEREsEVAELTV	S251	0.148	95.28	1651	0.117647	0.148	0.1176	1
Q9UEW8	STK39	DKEMMKKyGKsFRkL	Y306	0.069	96.96	545	0.030269	0.333	0.0948	1
Q9Y5C1	ANGPTL3	RRGLSWKsQNGRLYS	S436	0.04	83.03	460	0.031797	0.04	0.0318	1
Q9Y5C1	ANGPTL3	RLYSIKstKMLIHPT	T447	0.014	95.84	460	0.009562	0.141	0.0963	0.8889
Q9Y6Q1	CAPN6	YAKLLGCyEALDGLt	Y174	0.059	92.62	641	0.025882	0.059	0.0259	1
Q6GMV2	SMYD5	VAGRARVsVEVRFVS	S22	0.066	92.08	418	0.052464	0.066	0.0525	1
Q14197	MRPL58	QNVNKVNskAEVRFH	S97	0.077	93.81	206	0.061208	0.077	0.0612	1
P13591	NCAM1	SAASEFKtQPVQGEP	T605	0.066	88.7	858	0.045079	0.066	0.0451	1
O15350	TP73	stPPPPGtAIRAMPV	T173	0.063	96.88	636	0.04303	0.063	0.043	1
Q15173	PPP2R5B	GVLIEPVyPDIIRMI	Y126	0.02	95.16	497	0.008774	0.02	0.0088	1
Q15173	PPP2R5B	QVARCVSsPHFQVAE	S368	0.168	95.53	497	0.133546	0.168	0.1335	1
Q96NU7	AMDHD1	GYGLDLEtELKMLRV	T165	0.1	98.69	426	0.068301	0.1	0.0683	1
Q8N5V2	NGEF	LVTSEASyyKsLNLL	Y288	0	94.57	710	0	0.139	0.061	1
Q8N5V2	NGEF	RQIPGDKyQVFDSAP	Y537	0.194	95.97	710	0.085105	0.194	0.0851	1
Q9BRJ6	C7orf50	GAELALDyLCRWAQK	Y105	0.059	95.16	194	0.025882	0.059	0.0259	1
Q9UNS2	COPS3	MLESYKKyILVSLIL	Y227	0.018	97.59	423	0.007896	0.018	0.0079	1
Q8TEA1	NSUN6	AGDVISVySDIkGKC	Y151	0.153	97.3	469	0.067119	0.153	0.0671	1
P05388	RPLP0	YkRVLALsVETDyTF	S252	0.058	83.78	317	0.046105	0.058	0.0461	1
Q9Y2A9	B3GNT3	GGGGFLLsRFTAAAL	S276	0	98.87	372	0	0	0	0.8182
Q15034	HERC3	FVDAYVNyVFQISVH	Y896	0.181	94.45	1050	0.079402	0.181	0.0794	0.8
Q15034	HERC3	QISVHEWyTAFSSGF	Y906	0.223	92.41	1050	0.097827	0.223	0.0978	0.8667
P23378	GLDC	SETNIVRyMKKLENk	Y537	0.037	98.8	1020	0.016231	0.037	0.0162	1
P23378	GLDC	GKGLKQAtEtAILNA	T830	0.018	98.81	1020	0.012294	0.018	0.0123	1
P23378	GLDC	GLKQAtEtAILNANy	T832	0.04	98.83	1020	0.027321	0.04	0.0273	1
P23378	GLDC	tAILNANyMAKRLET	Y839	0.077	98.92	1020	0.033779	0.077	0.0338	1
P23378	GLDC	RFCDAMIsIRQEIAD	S925	0.178	98.84	1020	0.141495	0.178	0.1415	1
Q7Z5N4	SDK1	TYSSEYKyIIPsLQK	Y154	0.227	81.66	2213	0.099582	0.227	0.0996	0.8333
Q7Z5N4	SDK1	QKLDAGFyRCVVRNR	Y167	0	85.01	2213	0	0.036	0.0158	1
Q7Z5N4	SDK1	RRyEVIMtAYNIIGE	T1678	0	84.96	2213	0	0	0	1
Q8NFY4	SEMA6D	LLEEIEAyNHAKCSA	Y472	0.046	95.8	1073	0.02018	0.166	0.0728	1
Q8NCS7	SLC44A5	CPEKFLtyVEMQLLy	Y128	0.015	81.85	719	0.00658	0.015	0.0066	1
Q8NCS7	SLC44A5	GRAIRyHtGSLAFGS	T513	0.21	96.37	719	0.143433	0.21	0.1434	1
Q8NCS7	SLC44A5	YGRNFCRsAKDAFNL	S587	0.02	95.72	719	0.015898	0.02	0.0159	1
P11908	PRPS2	sAGAtKVyAILTHGI	Y245	0.173	98.79	318	0.075893	0.173	0.0759	1
P35716	SOX11	MNAFMVWsKIERRKI	S60	0.014	97.67	441	0.011129	0.014	0.0111	1
O75128	COBL	EELELSksLNELGIK	S212	0.021	93.66	1261	0.016693	0.021	0.0167	1
O14910	LIN7A	MGGKEQNsPIyISRI	S130	0.181	93.76	233	0.14388	0.181	0.1439	0.8571
O14910	LIN7A	KEQNsPIyISRIIPG	Y133	0.054	97.59	233	0.023689	0.054	0.0237	1
O14672	ADAM10	VKAIDTIyQTTDFSG	Y257	0	94.26	748	0	0	0	1
O14672	ADAM10	YSDGKKKsLNTGIIT	S357	0	91.35	748	0	0	0	1
O14672	ADAM10	NNKFSLCsIRNISQV	S436	0.002	97.01	748	0.00159	0.002	0.0016	1
Q0VDF9	HSPA14	LtMKRDGsLHVTCTD	S487	0.167	87.85	509	0.132751	0.167	0.1328	1
P28838	LAP3	ETPANEMtPTRFAEI	T211	0.209	98.89	519	0.14275	0.209	0.1427	1
P28838	LAP3	GKGITFDsGGISIKA	S288	0.077	98.63	519	0.061208	0.077	0.0612	1
P28838	LAP3	ADMGGAAtICSAIVS	T311	0.001	98.94	519	0.000683	0.001	0.0007	1
P28838	LAP3	kTIQVDNtDAEGRLI	T363	0.052	98.58	519	0.035517	0.052	0.0355	1
Q2TAC6	KIF19	NYRDSKLtRLLKDsL	T304	0	92.3	998	0	0	0	0.9167
P27824	CANX	tLsGWILskAKKDDt	S86	0.13	91.39	592	0.103339	0.13	0.1033	1
P27824	CANX	QFHDkTPyTIMFGPD	Y185	0.153	95.55	592	0.067119	0.153	0.0671	1
P27824	CANX	LELWSMTsDIFFDNF	S431	0.067	90.73	592	0.053259	0.067	0.0533	1
P54753	EPHB3	TERRVHIsHLLAHTR	S413	0.134	92.71	998	0.106519	0.134	0.1065	1
P54753	EPHB3	YAAVNITtNQAAPSE	T448	0.07	85.68	998	0.047811	0.07	0.0478	1
Q9UBP9	GULP1	NAKFLGStEVEQPkG	T35	0.13	97.38	304	0.088792	0.13	0.0888	1
Q14651	PLS1	LCKMINLsEPDTIDE	S172	0.115	96.67	629	0.091415	0.115	0.0914	0.9091
Q14651	PLS1	DIKDSRAyFHLLNQI	Y301	0.037	98.17	629	0.016231	0.037	0.0162	1
Q14651	PLS1	ALVIFQLyEMIRVPV	Y431	0	98.49	629	0	0	0	1
P12429	ANXA3	RQLIVkEyQAAyGkE	Y60	0.002	98.3	323	0.000877	0.002	0.0009	1
P12429	ANXA3	MKDISQAyYTVYkks	Y132	0	98.59	323	0	0	0	1
P12429	ANXA3	LkLTFDEyRNISQkD	Y216	0.004	98.25	323	0.001755	0.004	0.0018	1
P12429	ANXA3	KSDTsGDyEITLLKI	Y311	0.196	98.57	323	0.085982	0.196	0.086	0.8462
Q9Y694	SLC22A7	RYAGRRLtQAGtLLG	T405	0.084	95.51	548	0.057373	0.084	0.0574	1
Q9Y694	SLC22A7	RRLtQAGtLLGTALA	T409	0.132	97.14	548	0.090158	0.132	0.0902	1
Q9HCL2	GPAM	LLsVVVDtLsTNVIP	T338	0.016	91.49	828	0.010928	0.016	0.0109	0.9167
Q7LFX5	CHST15	GQNTTDPyLTNSyVL	Y213	0.062	95.09	561	0.027199	0.062	0.0272	1
Q7LFX5	CHST15	DPyLTNSyVLySKRF	Y218	0.15	91.57	561	0.065803	0.15	0.0658	1
P09960	LTA4H	VDTCSLAsPAsVCRT	S12	0.171	96.1	611	0.13593	0.171	0.1359	1
P09960	LTA4H	sVDFTRRtLTGTAAL	T34	0.037	98.49	611	0.025272	0.074	0.0505	1
P09960	LTA4H	KELVALMsAIRDGET	S172	0	98.68	611	0	0	0	1
P09960	LTA4H	kASMHPVtAMLVGkD	T600	0.001	88	611	0.000683	0.001	0.0007	1
Q96NZ1	FOXN4	PKPIYSYsCLIAMAL	S199	0.141	97.65	517	0.112083	0.141	0.1121	1
Q6ZN66	GBP6	VQRAADyySQQMAQR	Y334	0.002	98	633	0.000877	0.002	0.0009	1
Q6ZN66	GBP6	KERIEQDyWQVPRKG	Y446	0.003	96.9	633	0.001316	0.003	0.0013	1
P09525	ANXA4	IRRIsQTyQQQyGRS	Y128	0.001	98.72	319	0.000439	0.001	0.0004	1
P09525	ANXA4	LLHVFDEykRISQkD	Y212	0.006	98.6	319	0.002632	0.006	0.0026	1
P29144	TPP2	kSTVLRNyKEAQEYG	Y227	0.111	97.89	1249	0.048694	0.111	0.0487	1
P29144	TPP2	QNKRQMGsGDAYPHQ	S869	0.104	96.17	1249	0.082671	0.097	0.1166	1
Q2WGJ9	FER1L6	KIGDKPIsFEVSIGN	S501	0.089	94.7	1857	0.070747	0.055	0.0875	1
Q9H0C2	SLC25A31	GGVAAAVsKtAVAPI	S34	0.123	95.12	315	0.097775	0.081	0.1232	1
Q9H0C2	SLC25A31	QIsPEARyKGMVDCL	Y63	0.074	97.57	315	0.032463	0.074	0.0325	1
Q9H0C2	SLC25A31	SGEAKRQyKGtLDCF	Y261	0.165	96.36	315	0.072383	0.256	0.1123	0.9167
Q8TE04	PANK1	LHFIRFPsCAMHRFI	S314	0.135	94.85	598	0.107313	0.135	0.1073	1
Q8TE04	PANK1	LGLCCLLtGCEtFEE	T451	0.06	98.02	598	0.040981	0.06	0.041	1
P45381	ASPA	KMsEDLPyEVRRAQE	Y88	0.127	98.19	313	0.055713	0.127	0.0557	1
Q49MI3	CERKL	RLHPRLIsLYGGSME	S546	0.067	95.42	558	0.053259	0.067	0.0533	1
Q9NVD3	SETD4	DTCALAPyLDLLNHS	Y231	0.021	96.78	440	0.009212	0.021	0.0092	1
Q9NVD3	SETD4	ELKILRAsAEtLHsL	S428	0	97.58	440	0	0	0	1
Q9Y3E7	CHMP3	KELVNEWsLKIRKEM	S20	0.095	97.58	222	0.075517	0.095	0.0755	1
Q9ULV4	CORO1C	KGDSSIryFEITDEs	Y292	0.013	98.05	474	0.005703	0.013	0.0057	0.8462
O75874	IDH1	EMQGDEMtRIIWELI	T19	0.023	96.21	414	0.015709	0.023	0.0157	1
O75874	IDH1	LSKGWPLyLSTkNtI	Y208	0.22	98.79	414	0.096511	0.22	0.0965	1
O75874	IDH1	kDIFQEIyDkQYksQ	Y231	0.223	98.72	414	0.097827	0.223	0.0978	1
O75874	IDH1	MyQkGQEtSTNPIAS	T325	0.038	95.91	414	0.025955	0.038	0.026	1
O75874	IDH1	PNVQRsDyLNTFEFM	Y391	0.28	97.37	414	0.122832	0.28	0.1228	1
O96005	CLPTM1	FDAVSGDyYPIIyFN	Y275	0.007	91.1	669	0.003071	0.007	0.0031	0.8
O96005	CLPTM1	GDyYPIIyFNDyWNL	Y280	0.048	91.39	669	0.021057	0.048	0.0211	0.9091
P25098	GRK2	FyEEIKKyEkLETEE	Y92	0.003	95.89	689	0.001316	0.003	0.0013	1
P25098	GRK2	AsVGtHGyMAPEVLQ	Y356	0.22	96.75	689	0.096511	0.22	0.0965	1
Q9UQE7	SMC3	ICRsMEVsTQLArAF	S639	0	87.05	1217	0	0	0	1
Q9UQE7	SMC3	GyyDTRKsRLELQKD	S674	0.103	88.42	1217	0.081876	0.103	0.0819	1
Q9BY07	SLC4A5	IPDLALMsFILFFGT	S747	0.005	90.04	1137	0.003975	0.005	0.004	1
P08887	IL6R	RSVQLHDsGNYSCYR	S91	0.132	93.73	468	0.104929	0.132	0.1049	1
P08887	IL6R	RStPsLTtKAVLLVR	T144	0.157	95.34	468	0.107233	0.157	0.1072	0.8889
Q5SZK8	FREM2	INHHKIAyRPPGQEL	Y786	0.001	94.475	3169	0.000439	0.001	0.0004	1
Q9UHX1	PUF60	KGFAFVEyEVPEAAQ	Y177	0.018	93.02	559	0.007896	0.018	0.0079	1
O15027	SEC16A	QVFKFIYsCRLAEMG	S1810	0.009	95.07	2357	0.007154	0.009	0.0072	0.8182
Q15029	EFTUD2	RYDQDLCytDILFTE	Y167	0.019	92.07	972	0.008335	0.019	0.0083	1
Q15029	EFTUD2	YDQDLCytDILFTEQ	T168	0.018	93.62	972	0.012294	0.018	0.0123	1
Q15029	EFTUD2	RGVGIkStPVTVVLP	T184	0.056	96.49	972	0.038249	0.056	0.0382	1
Q15029	EFTUD2	kRLWGDIyFNPktRK	Y348	0.253	94.46	972	0.110987	0.253	0.111	1
Q15029	EFTUD2	HAFGRVLsGTIHAGQ	S498	0.001	95.75	972	0.000795	0.001	0.0008	1
Q15029	EFTUD2	TVGRLWIsVARYHIE	S533	0.072	95.13	972	0.057234	0.072	0.0572	1
Q15029	EFTUD2	VDQPIVktAtItEPr	T562	0.069	94.05	972	0.047128	0.069	0.0471	1
Q15029	EFTUD2	QPIVktAtItEPrGN	T564	0.017	96.99	972	0.011611	0.017	0.0116	1
Q15029	EFTUD2	IVktAtItEPrGNEE	T566	0.009	95.72	972	0.006147	0.009	0.0061	1
Q15029	EFTUD2	HDLRkMYsEIDIKVA	S649	0.15	89.61	972	0.119237	0.15	0.1192	1
Q15029	EFTUD2	PNILVDDtLPsEVDk	T749	0.094	90.74	972	0.064203	0.094	0.0642	1
P47870	GABRB2	WRDKRLSyNVIPLNL	Y98	0.024	92.84	512	0.010528	0.024	0.0105	1
P55010	EIF5	kkQTIGNsCKACGYR	S121	0.138	86.16	431	0.109698	0.138	0.1097	0.8571
Q7Z4W1	DCXR	NHsVyCstkGALDML	T152	0	98.73	244	0	0	0	1
Q86UT6	NLRX1	LEDsRGAtLNPWRKA	T947	0.17	75.98	975	0.116112	0.17	0.1161	1
Q9NSV4	DIAPH3	IKVNENkyENVDLLC	Y673	0.164	86.29	1193	0.071944	0.164	0.0719	1
Q9Y3F4	STRAP	PDGELYAsGSEDGTL	S282	0	98.68	350	0	0	0	0.8
Q8ND04	SMG8	HQLCEERsLTDQHCV	S570	0	94.47	991	0	0.083	0.066	1
Q14CM0	FRMPD4	VGPRyGIsHVINtKT	S448	0.04	96.33	1322	0.031797	0.04	0.0318	1
Q15061	WDR43	IPLLQELtkRLQGHP	T510	0.175	85.37	677	0.119527	0.175	0.1195	1
Q8WZ82	OVCA2	CLAGFRQsERGFREK	S18	0.088	94.06	227	0.069952	0.175	0.1391	1
Q8WZ82	OVCA2	PRFILLVsGFCPRGI	S149	0.001	98.54	227	0.000795	0.001	0.0008	1
Q8N3J2	METTL4	ItLMGQKyLLPPKSS	Y255	0.034	94.03	472	0.014915	0.341	0.1496	1
Q8N3J2	METTL4	PKSSFLLsDISCMQP	S266	0.05	93.16	472	0.039746	0.115	0.0914	1
A7E2Y1	MYH7B	NTKRVIQyFAIVAAL	Y235	0.004	88.13	1983	0.001755	0.004	0.0018	1
A6NHZ5	LRRC14B	KFLGNPLsARALRRL	S401	0.092	96.92	514	0.073132	0.092	0.0731	1
Q9NQW1	SEC31B	PEDIKALsWNRQAQH	S175	0.065	96.29	1179	0.051669	0.065	0.0517	1
P18031	PTPN1	DNDyINAsLIkMEEA	S70	0	98.94	435	0	0	0	0.8
P18031	PTPN1	AGIGRsGtFCLADTC	T224	0.006	98.81	435	0.004098	0.006	0.0041	0.8333
A6NGN9	IGLON5	VQTERTRsMLLFANV	S274	0	96.53	336	0	0	0	1
Q9NYI0	PSD3	LEFEKTRyEMYVsIL	Y981	0.063	95.68	1048	0.027637	0.297	0.1303	0.9091
Q6PIF6	MYO7B	VHNLLIRyQQHKIYT	Y89	0.07	91.42	2116	0.030708	0.07	0.0307	1
P48553	TRAPPC10	IPQRVKFtVttGHYT	T807	0.167	87.15	1259	0.114063	0.167	0.1141	1
P48553	TRAPPC10	RVKFtVttGHYTIKN	T810	0.013	79.48	1259	0.008879	0.013	0.0089	1
Q9NSI6	BRWD1	RPVPLIEsELyFLIA	S16	0.072	87.06	2320	0.057234	0.072	0.0572	1
O96017	CHEK2	IAYIEDHsGNGTFVN	S164	0.022	96.39	543	0.017488	0.022	0.0175	0.8571
O00139	KIF2A	NQTFRFDyAFDDSAP	Y278	0.023	97.87	706	0.01009	0.023	0.0101	1
O00139	KIF2A	EGAEINKsLLALkEC	S484	0.087	91.5	706	0.069158	0.087	0.0692	1
P51124	GZMM	RVLARVLsFsSRVCT	S224	0.045	94.14	257	0.035771	0.045	0.0358	0.8571
A5D6W6	FITM1	ATRRVAVtARHLSRL	T121	0.098	91.9	292	0.066935	0.098	0.0669	1
Q9BZC7	ABCA2	TSTFKMLtGDESTTG	T2101	0.007	86.43	2435	0.004781	0.111	0.0699	1
Q9BZC7	ABCA2	EAFVNGHsVLKELLQ	S2117	0.053	88.48	2435	0.04213	0.053	0.0421	1
Q9BZC7	ABCA2	ADKPAGTySGGNKRK	Y2186	0.18	74.93	2435	0.078963	0.282	0.0959	1
Q86VZ1	P2RY8	VLLAHIVsRLFYGKS	S263	0.087	89.46	359	0.069158	0.087	0.0692	1
O60488	ACSL4	RRVNNFGsGLtALGL	S140	0.041	98.69	711	0.032592	0.064	0.0529	1
O60488	ACSL4	SCVkHIIyVDNkAIN	Y227	0.226	97.83	711	0.099143	0.226	0.0991	1
O60488	ACSL4	LAHVLELtAEISCFT	T328	0.018	98.04	711	0.012294	0.018	0.0123	0.8
O60488	ACSL4	EEkTAEDySVDENGQ	Y541	0.171	98.32	711	0.075015	0.171	0.075	1
O60488	ACSL4	IPIkVRLsPEPWtPE	S674	0.047	95.86	711	0.037361	0.047	0.0374	1
O00755	WNT7A	EEDPVtGsVGTQGRA	S286	0.07	88.59	349	0.055644	0.083	0.066	1
Q8N271	PROM2	ARILRNVsECFLARE	S727	0.093	89.13	834	0.073927	0.138	0.1097	1
Q8N271	PROM2	IIFAVKtsKyFRPIR	S803	0.01	87.78	834	0.007949	0.058	0.0461	1
Q8N5D0	WDTC1	SGPFVRLyDIRMIHN	Y212	0.014	97.41	677	0.006142	0.014	0.0061	1
Q8TDX7	NEK7	VGtPyyMsPERIHEN	S204	0.004	91.28	302	0.00318	0.004	0.0032	1
Q6N021	TET2	kkLAPDAyNNQIEYE	Y1345	0.127	98.74	2002	0.055713	0.127	0.0557	1
Q9Y2X3	NOP58	LFETSVGyAIFKVLN	Y11	0.115	90.16	529	0.050449	0.115	0.0504	1
Q86X95	CIR1	KkDFHPAskSNIKkV	S18	0.094	91.28	450	0.074722	0.094	0.0747	1
P11182	DBT	kAQIMNVsWSADHRV	S447	0.011	97.11	482	0.008744	0.011	0.0087	1
Q15046	KARS1	CDHPQIMsPLAKWHR	S470	0.049	97.2	597	0.038951	0.049	0.039	1
Q15046	KARS1	VAMFLTDsNNIKEVL	S561	0.026	98.27	597	0.020668	0.026	0.0207	1
Q9H6R4	NOL6	SLRDtAAsLRLERDT	S824	0	91.95	1146	0	0	0	1
O60885	BRD4	VkLNLPDyykIIKtP	Y97	0.175	96.77	1362	0.07677	0.311	0.1269	0.8
O00160	MYO1F	ENQCVIIsGESGAGk	S109	0.15	88.49	1098	0.119237	0.15	0.1192	1
O00160	MYO1F	VNMEPDQyQMGsTkV	Y667	0.291	90.28	1098	0.127658	0.291	0.1277	1
O00160	MYO1F	FADSVTKyDRRFKPI	Y771	0.142	94.81	1098	0.062293	0.142	0.0623	1
O00160	MYO1F	ILTPKCVyVIGREKV	Y790	0.021	95.87	1098	0.009212	0.021	0.0092	1
Q13206	DDX10	NINILVCtPGRLLQH	T197	0.131	93.8	875	0.089475	0.131	0.0895	1
Q13206	DDX10	LLQHMDEtVSFHATD	T208	0.126	88.79	875	0.08606	0.126	0.0861	1
Q13206	DDX10	NLPKKRQtLLFSAtQ	T249	0.012	97.06	875	0.008196	0.012	0.0082	1
Q9P273	TENM3	GTDLKLSyLSSRAAG	Y1006	0.05	95.38	2699	0.021934	0.05	0.0219	1
Q9P273	TENM3	RTAILQGyELDASNM	Y1104	0.246	92.72	2699	0.107917	0.246	0.1079	1
Q9P273	TENM3	DVQNGILyKGNGENQ	Y1130	0.017	95.25	2699	0.007458	0.017	0.0075	1
Q9P273	TENM3	LyVGDFNyVRRIFPS	Y1193	0.194	91.89	2699	0.085105	0.309	0.1356	1
Q9P273	TENM3	RMPVRVVsPDNQVIW	S1579	0.009	87.97	2699	0.007154	0.009	0.0072	1
Q9P273	TENM3	ETAGVLKtVNLQsDG	T1979	0.217	95.38	2699	0.148214	0.217	0.1482	1
Q9P273	TENM3	PFANttKyAYEYDVD	Y2128	0.219	95.27	2699	0.096072	0.219	0.0961	1
Q9P273	TENM3	RGTEIFEySSKGLLT	Y2207	0.228	95.05	2699	0.10002	0.228	0.1	1
Q9P273	TENM3	GSGWTVIyRyDGLGR	Y2227	0.096	95.61	2699	0.042114	0.096	0.0421	1
Q9P273	TENM3	GWTVIyRyDGLGRRV	Y2229	0.137	95.53	2699	0.0601	0.137	0.0601	1
P0DJI8	SAA1	NyIGSDKyFHARGNY	Y53	0.097	98.63	122	0.042553	0.097	0.0426	1
P0DJI8	SAA1	FGHGAEDsLADQAAN	S94	0.014	92.63	122	0.011129	0.014	0.0111	1
P34949	MPI	QIAEDkPyAELWMGT	Y46	0.079	98.75	423	0.034656	0.158	0.0693	1
P34949	MPI	PFLFkVLsVETPLsI	S102	0	98.88	423	0	0	0	1
P34949	MPI	YKVLALDsASILLMV	S366	0.021	97.45	423	0.016693	0.021	0.0167	1
O43464	HTRA2	IHkVILGsPAHRAGL	S400	0.039	95.13	458	0.031002	0.039	0.031	1
Q5T3U5	ABCC10	TIAHRLNtILNSDRV	T1442	0.191	71.25	1492	0.130456	0.191	0.1305	1
P55809	OXCT1	QIKRMVSsyVGENAE	S114	0	97.87	520	0	0	0	0.8
P55809	OXCT1	NAEFERQyLSGELEV	Y126	0.026	95.12	520	0.011406	0.026	0.0114	0.9286
P55809	OXCT1	EGGsPIkyNkDGSVA	Y174	0.301	95.7	520	0.132044	0.301	0.132	0.8333
P55809	OXCT1	GAMDLVssAKtKVVV	S432	0.15	97.42	520	0.119237	0.15	0.1192	1
P55809	OXCT1	DLVssAKtKVVVTME	T435	0.063	98.65	520	0.04303	0.063	0.043	1
Q8WYL5	SSH1	MGVSRsAstVIAyAM	S402	0	98.17	1049	0	0	0	1
Q8WYL5	SSH1	GVSRsAstVIAyAMK	T403	0.021	98.19	1049	0.014343	0.021	0.0143	1
Q8WYL5	SSH1	VKQKRsItRPNAGFM	T430	0.022	93.33	1049	0.015026	0.022	0.015	1
Q8WYL5	SSH1	FMRQLsEyEGILDAS	Y443	0.081	96.66	1049	0.035534	0.081	0.0355	1
Q5JU85	IQSEC2	KYGGsFLsRRAARTI	S347	0.175	82.96	1488	0.13911	0.175	0.1391	1
Q9UDY4	DNAJB4	PKFKRDGsNIIyTAK	S248	0.174	96.43	337	0.138315	0.174	0.1383	1
O60806	TBX19	SFSKVKLtNKLNGGG	T148	0.016	95.08	448	0.010928	0.016	0.0109	1
Q14995	NR1D2	LFDAKERtVtFLSGk	T460	0.198	91.43	579	0.135237	0.198	0.1352	1
O00425	IGF2BP3	EksITILstPEGTSA	S248	0.154	89.13	579	0.122417	0.154	0.1224	1
Q9UJX6	ANAPC2	IVRDFPDsRPAIEDL	S354	0.008	94.92	822	0.006359	0.158	0.1256	1
Q9NTX5	ECHDC1	ACDFRLMtPESkIRF	T175	0.029	98.51	307	0.019807	0.029	0.0198	1
Q14919	DRAP1	AAVPVIIsRALELFL	S39	0.018	97.3	205	0.014308	0.018	0.0143	0.8889
Q92824	PCSK5	IGALKDyyHFyHSRT	Y72	0.032	90.16	1860	0.014038	0.032	0.014	1
Q9UHL9	GTF2IRD1	PFKRPCtyGVPKLKR	Y404	0.148	93.04	959	0.064925	0.148	0.0649	0.9231
Q9H1E1	RNASE7	EKRQNKSyVVACKPP	Y130	0.032	98.74	156	0.014038	0.032	0.014	0.875
Q96M27	PRRC1	QDYNLRWsGLLVTVG	S390	0.013	97.78	445	0.010334	0.013	0.0103	1
Q96M27	PRRC1	ARAIAGMyKQRLPPR	Y436	0.02	96.56	445	0.008774	0.02	0.0088	1
Q9NP99	TREM1	MPKtLACtERPsKNS	T70	0.074	94.93	234	0.050543	0.074	0.0505	1
Q9NP99	TREM1	LACtERPsKNSHPVQ	S74	0.085	93.35	234	0.067568	0.085	0.0676	1
Q38SD2	LRRK1	TQQTEEQyFQFLAKF	Y971	0	86.76	2015	0	0.468	0.1398	1
Q86W50	METTL16	VkRIIHDsLQLkKRL	S235	0	96.46	562	0	0	0	1
Q13838	DDX39B	SkEYERFskYMPNVK	S137	0.135	97.94	428	0.107313	0.135	0.1073	1
Q13838	DDX39B	CPHIVVGtPGRILAL	T172	0.159	96.67	428	0.108599	0.159	0.1086	1
Q13838	DDX39B	EKQVMMFsATLSKEI	S228	0.025	91.76	428	0.019873	0.043	0.0342	1
Q96PQ0	SORCS2	DMGKVLEssLWRsSD	S179	0.173	90.75	1159	0.13752	0.173	0.1375	1
Q96PQ0	SORCS2	MGKVLEssLWRsSDF	S180	0.102	91.23	1159	0.081081	0.102	0.0811	1
Q96PQ0	SORCS2	LEssLWRsSDFGTSY	S184	0.003	93.7	1159	0.002385	0.003	0.0024	1
Q96PQ0	SORCS2	RDQSLFLsADEGAtF	S234	0.018	94.84	1159	0.014308	0.018	0.0143	1
Q96PQ0	SORCS2	EDKVLAYtKESKLYV	T267	0.004	93.87	1159	0.002732	0.004	0.0027	1
O15235	MRPS12	PPRKLGPtEGRPQLK	T52	0.121	95.06	138	0.082645	0.121	0.0826	1
P42261	GRIA1	LEKNGIGyHyILANL	Y226	0.203	88.8	906	0.089053	0.203	0.0891	1
P42261	GRIA1	KNGIGyHyILANLGF	Y228	0.004	96.28	906	0.001755	0.004	0.0018	1
P42261	GRIA1	KYTSALTyDGVKVMA	Y294	0.267	94.35	906	0.117129	0.267	0.1171	1
Q9Y6D5	ARFGEF2	NKMTkEQyIKMNRGI	Y797	0	92.25	1785	0	0	0	0.9231
O60658	PDE8A	SEEYFSQtDEEKQQG	T752	0.027	95.2	829	0.018441	0.027	0.0184	1
Q96NB2	SFXN2	SVRQMALsyFTATTT	S149	0.004	90.71	322	0.00318	0.004	0.0032	1
Q96NB2	SFXN2	GItQVVIsRITMSAP	S231	0.086	91.91	322	0.068363	0.086	0.0684	0.8
Q6PCE3	PGM2L1	SQRLAKLtAAVLLAK	T134	0	98.8	622	0	0	0	1
Q6PCE3	PGM2L1	LAKDVPVyLFSRYVP	Y146	0.308	98.8	622	0.135115	0.308	0.1351	1
Q6PCE3	PGM2L1	GEsVLELsLRLAEKE	S316	0.006	98.28	622	0.004769	0.006	0.0048	1
Q6PCE3	PGM2L1	ILHVRDVttGYDSSQ	T532	0.129	94.92	622	0.088109	0.129	0.0881	1
P00915	CA1	sVsYNPAtAKEIINV	T56	0	98.58	261	0	0	0	1
P00915	CA1	FEDNDNRsVLKGGPF	S78	0.017	98.68	261	0.013514	0.017	0.0135	0.8889
P00915	CA1	GGPFsDsyRLFQFHF	Y89	0.081	98.75	261	0.035534	0.081	0.0355	0.8462
P15559	NQO1	AykEGHLsPDIVAEQ	S82	0.176	98.69	274	0.139905	0.176	0.1399	1
P15559	NQO1	kNKkFGLsVGHHLGk	S255	0	98.78	274	0	0	0	0.8889
O14929	HAT1	DDETAFGykGLKILL	Y69	0.159	95.84	419	0.069751	0.256	0.1123	0.9286
Q86VD7	SLC25A42	QVLssLLsGALAGAL	S39	0	90.48	318	0	0	0	1
Q86VD7	SLC25A42	VVRRRMQtAGVTGyP	T256	0	97	318	0	0	0	1
Q8N1G2	CMTR1	HAKGFGMtLkGPNDF	T301	0.083	97	835	0.05669	0.083	0.0567	1
Q8N1G2	CMTR1	GGHFICKtFDLFTPF	T405	0.065	97.18	835	0.044396	0.065	0.0444	1
Q8N1G2	CMTR1	PIRVkEVyRLEEMEk	Y707	0.278	96.4	835	0.121955	0.278	0.122	1
Q9UHQ1	NARF	EWLEGINsPKAREVL	S431	0.152	95.83	456	0.120827	0.152	0.1208	1
Q96M93	ADAD1	DGLSGKItESSPFkS	T494	0.208	94.15	576	0.142067	0.208	0.1421	1
Q96M93	ADAD1	kSGMsMAsRLCkAAM	S507	0.008	97.94	576	0.006359	0.008	0.0064	1
P51512	MMP16	TGKVDRNtIDWMKKP	T92	0.006	89.67	607	0.004098	0.006	0.0041	0.8182
Q5TEU4	NDUFAF5	MLAAAAVyREMyRNE	Y286	0.013	98.24	345	0.005703	0.013	0.0057	1
Q8TAE8	GADD45GIP1	PDPEDLLtPRWQLGP	T47	0.207	94.49	222	0.141384	0.207	0.1414	1
Q03001	DST	ANRVQRDsVICEDkL	S397	0.004	94.28	7570	0.00318	0.004	0.0032	1
Q13162	PRDX4	THQISKDyGVyLEDS	Y188	0.059	98.75	271	0.025882	0.059	0.0259	1
Q93033	CD101	LEKMDWAtFQLEItF	T493	0.145	88.54	1021	0.099037	0.145	0.099	1
Q93033	CD101	FQLEItFtAItDSGT	T501	0.045	80.46	1021	0.030736	0.045	0.0307	1
Q93033	CD101	AItDSGTyECRVsEK	Y509	0.002	91.05	1021	0.000877	0.042	0.0184	1
Q13724	MOGS	FPPVPLFtAVPSRSF	T436	0.01	98.86	837	0.00683	0.01	0.0068	1
Q13724	MOGS	ADsRHLWsPFGLRSL	S724	0.007	98.79	837	0.005564	0.007	0.0056	1
Q8IWV2	CNTN4	ENARKIRtVGNQTST	T855	0.045	89.86	1026	0.030736	0.045	0.0307	1
Q6PKC3	TXNDC11	EVVLLFFyAPWCGQS	Y133	0.011	97.24	985	0.004826	0.011	0.0048	1
Q4ZHG4	FNDC1	PVYRAALtKRKIsEE	T250	0.041	85.3	1894	0.028004	0.041	0.028	0.9231
Q9NY15	STAB1	PFTVFAPsNEAVDsL	S547	0.049	84.71	2570	0.038951	0.049	0.039	1
O60825	PFKFB2	ILEVKVSsPDYPERN	S175	0.15	83.35	505	0.119237	0.15	0.1192	1
O60825	PFKFB2	ALRDQEKyLyRYPGG	Y356	0.198	94.76	505	0.08686	0.198	0.0869	0.9091
O60825	PFKFB2	RDQEKyLyRYPGGES	Y358	0.234	93.89	505	0.102652	0.234	0.1027	1
O60825	PFKFB2	RYPGGESyQDLVQRL	Y366	0.168	96.93	505	0.073699	0.168	0.0737	1
Q9H6R0	DHX33	ItITGIKyVVDtGMV	Y368	0.18	97.15	707	0.078963	0.18	0.079	1
Q9H6R0	DHX33	GIKyVVDtGMVkAKk	T372	0.057	97.86	707	0.038932	0.057	0.0389	1
Q9H6R0	DHX33	GMVkAKkyNPDSGLE	Y380	0.243	88.1	707	0.106601	0.243	0.1066	1
Q9H6R0	DHX33	SGICYRLytEDEFEk	Y418	0.077	97.99	707	0.033779	0.077	0.0338	1
Q9H6R0	DHX33	GICYRLytEDEFEkF	T419	0.151	97.32	707	0.103135	0.151	0.1031	1
Q9H6R0	DHX33	MsMPIAssRGDVESV	S613	0.177	93.35	707	0.1407	0.177	0.1407	1
Q9Y3B7	MRPL11	KEGIPLPtKILVkPD	T68	0.024	90.03	192	0.016392	0.024	0.0164	1
Q8WY54	PPM1E	VNGSLSVsRAIGDAE	S400	0	98.12	755	0	0	0	1
P39748	FEN1	MDCLTFGsPVLMrHL	S187	0	98.75	380	0	0	0	1
P39748	FEN1	RRLDPNkyPVPENWL	Y268	0.272	97.09	380	0.119322	0.272	0.1193	1
P43897	TSFM	VKVPSGFyVGSyVHG	Y212	0.313	97.13	325	0.137309	0.313	0.1373	0.9286
P48163	ME1	VGLACQQySLVFRKP	Y113	0.274	94.37	572	0.1202	0.274	0.1202	1
P48163	ME1	VIKAIVVtDGERILG	T151	0	98.69	572	0	0	0	1
P48163	ME1	ELLKDPLyIGLRQRR	Y208	0.104	97.91	572	0.045623	0.104	0.0456	1
P48163	ME1	LNTIRDVsLkIAEkI	S510	0.001	98.64	572	0.000795	0.001	0.0008	1
P59910	DNAJB13	VLGITRNsEDAQIKQ	S15	0.069	85.08	316	0.054849	0.069	0.0548	0.8333
Q9UJ72	ANXA10	RMMIAEAyQSMyGRD	Y59	0.086	98.61	324	0.037727	0.123	0.054	1
Q8NE09	RGS22	LEKMKKCyLVSNGDy	Y460	0.019	86.98	1264	0.008335	0.019	0.0083	1
O00410	IPO5	kEGFVEytEQVVKLM	T700	0	95.87	1097	0	0	0	1
Q9H013	ADAM19	ANYVDKFyRsLNIRI	Y248	0	93.52	955	0	0.091	0.0399	1
O00232	PSMD12	MVQQCCTyVEEITDL	Y111	0.265	79.59	456	0.116252	0.265	0.1163	1
O00232	PSMD12	kFFQEENtEkLKLKY	T219	0.05	77.28	456	0.034151	0.05	0.0342	1
Q9BV19	C1orf50	KREsGQQyFSIISPK	Y131	0.277	97.18	199	0.121516	0.277	0.1215	1
Q99595	TIMM17A	AIkGFRNsPVGVNHR	S40	0.175	92.99	171	0.13911	0.175	0.1391	1
P60983	GMFB	QPRFIVYsYkYQHDD	S72	0.036	97.77	142	0.028617	0.036	0.0286	0.8
Q8N239	KLHL34	LIIQALNyHTTPSRQ	Y258	0.102	96.04	644	0.044746	0.102	0.0447	1
Q8N239	KLHL34	VGDRGVVyIsGGKAG	Y477	0.196	98.49	644	0.085982	0.196	0.086	1
Q8N239	KLHL34	DRGVVyIsGGKAGRG	S479	0.006	97.83	644	0.004769	0.006	0.0048	1
Q8N239	KLHL34	PFSEIERyDPGADQW	Y544	0.046	98.48	644	0.02018	0.046	0.0202	1
P09874	PARP1	LFLAHILsPWGAEVk	S479	0.076	85.26	1014	0.060414	0.076	0.0604	0.8
P04114	APOB	RFKHLRKyTYNYEAE	Y52	0.023	95.49	4563	0.01009	0.023	0.0101	1
P04114	APOB	KLKFIIPsPKRPVKL	S928	0.168	82.72	4563	0.133546	0.186	0.1479	1
P55199	ELL	NMSAKDGtCtLQDCM	T258	0.191	90.4	621	0.130456	0.191	0.1305	1
Q9ULQ0	STRIP2	GFtLGQDtDTLVGLP	T449	0.177	85.91	834	0.120893	0.177	0.1209	1
Q07157	TJP1	VKEIsQDsLAARDGN	S215	0.051	87.98	1748	0.040541	0.051	0.0405	1
Q9Y691	KCNMB2	SGEKLLLyHTEETIK	Y130	0.125	92.63	235	0.054836	0.125	0.0548	1
Q8TCY9	URGCP	MkESTTKyYFILSPy	Y383	0.026	94.67	931	0.011406	0.026	0.0114	1
Q8TCY9	URGCP	RAPCRRVsVEDMAHA	S447	0.067	96.87	931	0.053259	0.067	0.0533	1
Q9NSA2	KCND1	RFLRSVMsLIDVVAI	S265	0.005	92.17	647	0.003975	0.005	0.004	1
Q9UPY5	SLC7A11	VTLLRGVsIIIGTII	S51	0.053	95	501	0.04213	0.053	0.0421	1
Q9H8T0	AKTIP	IFIRHGLyQDGVFKF	Y117	0.009	97.74	292	0.003948	0.009	0.0039	1
Q96J94	PIWIL1	DMTAGRRsIAGFVAs	S643	0.011	87.17	861	0.008744	0.011	0.0087	1
Q96J94	PIWIL1	sIAGFVAsINEGMTR	S650	0	98.27	861	0	0	0	1
Q96J94	PIWIL1	RGYNPRLtVIVVKKR	T736	0.015	98.18	861	0.010245	0.015	0.0102	1
P13804	ETFA	NDsLAPItLNTItAA	T37	0.026	98.62	333	0.017758	0.026	0.0178	1
P13804	ETFA	tRLGGEVsCLVAGTK	S52	0.015	98.43	333	0.011924	0.015	0.0119	1
P13804	ETFA	LVAQHDVykGLLPEE	Y84	0.131	96.84	333	0.057468	0.247	0.103	1
P13804	ETFA	GLLPEELtPLILATQ	T93	0.036	98.63	333	0.024588	0.036	0.0246	1
P17948	FLT1	ITKEHSItLNLTIMN	T618	0.115	91.52	1338	0.078547	0.115	0.0785	1
P17948	FLT1	NQKGsVEssAyLtVQ	S742	0.12	93.4	1338	0.09539	0.12	0.0954	1
P16118	PFKFB1	FLKRIECyEVNyQPL	Y200	0.224	93.62	471	0.098266	0.224	0.0983	1
P16118	PFKFB1	YLCRHGEsELNIRGR	S262	0.025	98.64	471	0.019873	0.025	0.0199	1
P00747	PLG	YVNTQGAsLFsVTKK	S32	0.03	84.61	810	0.023847	0.03	0.0238	1
P00747	PLG	KTGNGKNyRGTMSKT	Y111	0.069	91.63	810	0.030269	0.069	0.0303	1
Q9HC56	PCDH9	KTGVLtAsRVFDREE	S527	0.168	92.18	1237	0.133546	0.168	0.1335	1
Q7Z6L1	TECPR1	RLSVWAVsLQGKVWY	S215	0.033	87.98	1165	0.026232	0.033	0.0262	1
P62955	CACNG7	AtPFPMVsLFLVFTA	S107	0	95.56	275	0	0	0	1
P49792	RANBP2	MMACDRLsQsGHMLL	S352	0.002	95.17	3224	0.00159	0.002	0.0016	1
P49792	RANBP2	sQsPKDtsFLGsDDI	S399	0.05	89.43	3224	0.039746	0.0715	0.0568	1
Q9H3U1	UNC45A	ItSNPEMtFPGERIy	T724	0.123	90.09	944	0.084011	0.123	0.084	1
Q9H3U1	UNC45A	AVPMIEGyMFEEHEM	Y783	0.167	95.61	944	0.07326	0.167	0.0733	1
Q9H3U1	UNC45A	AGGLAMLtsMRPTLC	T846	0.026	95.02	944	0.017758	0.026	0.0178	1
Q9Y2U9	KLHDC2	VPPSMSGsCAVCVDR	S94	0.155	98.85	406	0.123212	0.155	0.1232	1
P17948	FLT1	VNGHLYKtNYLtHRQ	T218	0	95.78	1338	0	0	0	1
P17948	FLT1	LYKtNYLtHRQTNTI	T222	0.045	92.62	1338	0.030736	0.045	0.0307	1
P17948	FLT1	ATEKSARyLTRGySL	Y383	0.189	88.52	1338	0.082912	0.189	0.0829	1
Q9P212	PLCE1	LQLPLSyyyIESSHN	Y1401	0.014	97.62	2302	0.006142	0.014	0.0061	1
Q9P212	PLCE1	QLPLSyyyIESSHNT	Y1402	0.005	98.01	2302	0.002193	0.005	0.0022	1
O94979	SEC31A	ENGNIILyDPSKIIA	Y101	0.043	93.82	1220	0.018863	0.043	0.0189	1
O94979	SEC31A	QHILASAsPSGRATV	S188	0.075	93.59	1220	0.059619	0.075	0.0596	1
Q9H0C8	ILKAP	VLGVLEVsRSIGDGQ	S290	0	98.26	392	0	0	0	1
Q9H0C8	ILKAP	ykRCGVtsVPDIRRC	S305	0.166	98.48	392	0.131956	0.166	0.132	0.8889
O75310	UGT2B11	GYTIERHsGGLIFPP	S184	0.017	94.16	529	0.013514	0.017	0.0135	1
O75310	UGT2B11	KENIMKLsRIQHDQP	S446	0.084	98.7	529	0.066773	0.084	0.0668	1
Q8N3C0	ASCC3	RKRWPtMtyRLLNLS	T1106	0	93.71	2202	0	0	0	1
P12956	XRCC6	VAALCRYtPRRNIPP	T401	0.031	95.22	609	0.021173	0.062	0.0423	1
E2RYF6	MUC22	VSTAGSEttVstAGS	T496	0.02	81.21	1773	0.01366	0.02	0.0137	1
E2RYF6	MUC22	GSEttVstAGSETtA	T500	0.03	82.87	1773	0.02049	0.03	0.0205	1
E2RYF6	MUC22	stAGSETtAAstEDS	T506	0.021	82.54	1773	0.014343	0.021	0.0143	1
E2RYF6	MUC22	SETtAAstEDSETNT	T510	0.018	84.8	1773	0.012294	0.018	0.0123	1
E2RYF6	MUC22	TAVSATGsEMttVST	S773	0.015	79.68	1773	0.011924	0.015	0.0119	1
E2RYF6	MUC22	SATGsEMttVSTEGS	T776	0.008	91.16	1773	0.005464	0.008	0.0055	1
E2RYF6	MUC22	SETTSASttGSETTT	T870	0.025	87.7	1773	0.017075	0.025	0.0171	1
P42679	MATK	ACENKsWyRVKHHTS	Y87	0.078	94.19	507	0.034217	0.119	0.0522	1
Q96C36	PYCR2	sAHKIIAssPEMNLP	S33	0.012	98.26	320	0.009539	0.012	0.0095	1
Q96C36	PYCR2	AHKIIAssPEMNLPt	S34	0.089	96.55	320	0.070747	0.166	0.132	1
Q96C36	PYCR2	sPEMNLPtVSALRkM	T41	0.15	96.53	320	0.102452	0.211	0.1342	1
Q96C36	PYCR2	VEAsCIRtRELQSMA	T265	0.065	95.3	320	0.044396	0.065	0.0444	1
Q96KR4	LMLN	tGECAAHtKCGPVIV	T162	0.022	95.68	655	0.015026	0.022	0.015	0.9231
P23470	PTPRG	VCRNDMRsDFsQTML	S433	0.035	87.38	1445	0.027822	0.035	0.0278	0.8333
Q9P121	NTM	TREQSGDyECSASND	Y199	0.037	96.98	344	0.016231	0.037	0.0162	1
O95983	MBD3	GHRDVFyysPsGKKF	Y36	0.152	96.92	291	0.06668	0.152	0.0667	0.9
Q8IY95	TMEM192	NRGYNLIyRSTRHLK	Y130	0.287	87.21	271	0.125903	0.287	0.1259	0.8889
P05129	PRKCG	tFCGtPDyIAPEIIA	Y521	0.065	96.2	697	0.028515	0.14	0.0614	1
Q969P5	FBXO32	APDLHVLsEDRLLWK	S260	0.022	93.93	355	0.017488	0.022	0.0175	1
P10644	PRKAR1A	tLRKRkMyEEFLskV	Y246	0.09	86.61	381	0.039482	0.09	0.0395	1
P10644	PRKAR1A	MNRPRAAtVVArGPL	T338	0.013	95.82	381	0.008879	0.013	0.0089	1
Q9Y613	FHOD1	EQLVQNAtFRCILAt	T816	0.059	94.7	1164	0.040298	0.059	0.0403	0.9091
Q9Y613	FHOD1	tFRCILAtLLAVGNF	T823	0.001	94.45	1164	0.000683	0.149	0.1018	1
Q9Y613	FHOD1	VLQTRPEsSDLySEI	S874	0.046	90.92	1164	0.036566	0.091	0.0724	1
Q9Y613	FHOD1	AFLLyLGyTPQAARE	Y963	0.139	88.19	1164	0.060977	0.3	0.1316	0.9091
Q6ZU64	CFAP65	SQIPPVLtPLRLDFN	T1167	0.104	78.86	1925	0.071033	0.104	0.071	1
Q99640	PKMYT1	PESFFQQsFQRLSRL	S109	0.007	97.81	499	0.005564	0.007	0.0056	1
Q99640	PKMYT1	SKEDGRLyAVkRsMs	Y136	0.107	98.63	499	0.046939	0.107	0.0469	0.9167
Q99640	PKMYT1	RLyAVkRsMsPFRGP	S141	0.114	94.96	499	0.09062	0.114	0.0906	1
Q99640	PKMYT1	RkLAEVGsHEkVGQH	S160	0.113	94.91	499	0.089825	0.113	0.0898	0.8889
Q8TD57	DNAH3	LLDFLKKsNDQIAQI	S1314	0.115	93.1	4116	0.091415	0.095	0.1236	1
P52630	STAT2	LKELkGLsCLVsYQD	S283	0.148	85.53	851	0.117647	0.148	0.1176	1
P09874	PARP1	GAAVDPDsGLEHsAH	S537	0.139	89.87	1014	0.110493	0.139	0.1105	1
O00330	PDHX	DALCEIEtDKAVVtL	T95	0.136	85.85	501	0.09289	0.217	0.1334	1
Q13115	DUSP4	ARLRSGLySAVIVyD	Y102	0.149	87.61	394	0.065364	0.298	0.1307	1
Q13115	DUSP4	LySAVIVyDERsPRA	Y108	0	96.33	394	0	0	0	1
Q99614	TTC1	sCFQkERsILFSNRA	S155	0.004	97.98	292	0.00318	0.004	0.0032	1
Q99614	TTC1	LDEALEDykSILEkD	Y212	0.027	98.58	292	0.011845	0.027	0.0118	1
O43242	PSMD3	NEWARYLyYTGRIkA	Y290	0.193	90.08	534	0.084666	0.193	0.0847	1
Q8NBS3	SLC4A11	TAMEVARtFATMFsD	T255	0	90.32	891	0	0	0	1
Q9Y5F3	PCDHB1	GGGLsAHsKVLVEVV	S331	0.062	95.34	818	0.049285	0.062	0.0493	1
Q6UXM1	LRIG3	KNNEIsWtIEDMNGA	T374	0.009	85.05	1119	0.006147	0.009	0.0061	1
Q9P260	RELCH	AARMFELtLRGMSEA	T991	0.021	88.33	1216	0.014343	0.021	0.0143	1
Q7Z6M1	RABEPK	GDkPRkAtWyTLTVP	T17	0.032	97.16	372	0.021856	0.032	0.0219	1
Q7Z6M1	RABEPK	kPRkAtWyTLTVPGD	Y19	0.153	97.56	372	0.067119	0.274	0.1124	1
Q7Z6M1	RABEPK	GGANPNRsFsDVHTM	S61	0.089	97.51	372	0.070747	0.089	0.0707	1
Q13309	SKP2	CSKLQNLsLEGLRLS	S212	0	98.88	424	0	0	0	1
Q86UW8	HAPLN4	QHRAFGsyRGRAELQ	Y112	0.137	97.43	402	0.0601	0.137	0.0601	1
P16144	ITGB4	TAQGNRDyIPVEGEL	Y1039	0.02	91.73	1822	0.008774	0.02	0.0088	1
Q2NL82	TSR1	GTLKISGyVrGQTLN	Y277	0.021	94.14	804	0.009212	0.021	0.0092	1
Q2NL82	TSR1	FRAsPLFsQHtAADK	S630	0	95.56	804	0	0	0	1
Q9NVX2	NLE1	AFSPTGKyLASGSGD	Y128	0.295	95.63	485	0.129412	0.295	0.1294	1
Q7Z7M8	B3GNT8	PASARsLyLGEVFTQ	Y272	0.006	98.17	397	0.002632	0.006	0.0026	0.8
Q7Z7M8	B3GNT8	RPLGPQAsIRLWKQL	S383	0.051	92.39	397	0.040541	0.051	0.0405	1
Q13939	CCIN	TSAGRyIyIsGGTTE	Y330	0.095	98.47	588	0.041675	0.095	0.0417	1
Q13939	CCIN	AGRyIyIsGGTTEQI	S332	0	97.47	588	0	0	0	1
Q13939	CCIN	GLKTAWRyDMDDNSW	Y348	0.024	98.12	588	0.010528	0.024	0.0105	0.8571
Q86UK7	ZNF598	DGKVyALyRQLLQHE	Y111	0.056	94.33	904	0.024566	0.056	0.0246	0.8333
Q5VZP5	STYXL2	SQHFRKAsEFLDEAL	S207	0.001	98.11	1158	0.000795	0.001	0.0008	0.8
Q8WVM0	TFB1M	CRDGPFVyGRTQMtL	Y167	0.03	98.03	346	0.013161	0.03	0.0132	1
Q8WVM0	TFB1M	VyGRTQMtLtFQKEV	T173	0.016	98.62	346	0.010928	0.016	0.0109	1
Q8WVM0	TFB1M	GRTQMtLtFQKEVAE	T175	0.026	97.17	346	0.017758	0.026	0.0178	1
Q92673	SORL1	VHWAGEKsNVIVALA	S114	0.059	79.43	2214	0.0469	0.059	0.0469	0.8333
Q92673	SORL1	RPKSSDVyVSyDYGK	Y136	0.08	94.55	2214	0.035095	0.08	0.0351	1
Q92673	SORL1	NRTNLYIsEAEGLKF	S375	0	88.75	2214	0	0	0	0.9167
Q92673	SORL1	MPILSKEsAPGLIIA	S499	0.15	87.81	2214	0.119237	0.142	0.1306	1
Q7KZF4	SND1	HPPVEGsyAPRRGEF	Y728	0.082	84.24	910	0.035972	0.295	0.1294	0.8333
P00441	SOD1	sIEDsVIsLsGDHCI	S106	0.112	98.44	154	0.08903	0.112	0.089	0.8889
P02751	FN1	VSGLMVAtKYEVSVY	T1877	0.046	81.62	2477	0.031419	0.103	0.1351	1
P04843	RPN1	SVIVETVytHVLHPY	Y135	0.096	98.3	607	0.042114	0.096	0.0421	0.9231
P04843	RPN1	RsEDLLDyGPFRDVP	Y200	0.034	97.69	607	0.014915	0.034	0.0149	1
P04843	RPN1	GPFSRyDyQRQPDSG	Y266	0.333	90.42	607	0.146082	0.333	0.1461	1
P04843	RPN1	AAAQDVyyRDEIGNV	Y293	0.189	94.78	607	0.082912	0.189	0.0829	1
Q9Y2J8	PADI2	FLtAIEIsLDVDADR	S119	0.05	98.42	665	0.039746	0.05	0.0397	1
Q9Y2J8	PADI2	KEDLKDMsQMILRTK	S182	0.056	98.41	665	0.044515	0.094	0.0747	1
Q9Y2J8	PADI2	GFPVVLDsPRDGNLK	S371	0.018	93.48	665	0.014308	0.033	0.0266	1
Q9Y2J8	PADI2	LsGGRRMtKVVRDFL	T444	0.003	96.99	665	0.002049	0.003	0.002	0.8
P30304	CDC25A	GkHQDLkyIsPEIMA	Y359	0.054	98.25	524	0.023689	0.054	0.0237	1
P17980	PSMC3	HSRkMNVsPDVNyEE	S376	0.173	89.11	439	0.13752	0.173	0.1375	1
P17980	PSMC3	TELTHEDyMEGILEV	Y420	0.004	91.92	439	0.001755	0.004	0.0018	1
P48444	ARCN1	kkGVQLQtHPNVDkk	T329	0.149	97.69	511	0.101769	0.175	0.1195	1
P48444	ARCN1	RHDSRRNtLEWCLPV	T437	0.123	97.71	511	0.084011	0.123	0.084	1
Q96DX5	ASB9	NQGKGQDsPLHAVAR	S201	0.069	98.32	294	0.054849	0.069	0.0548	1
Q96DX5	ASB9	LMDFGADtQAKNAEG	T225	0.208	95.67	294	0.142067	0.208	0.1421	1
Q96DX5	ASB9	VELVPPEsPLAQLFL	S243	0.164	92.01	294	0.130366	0.164	0.1304	1
O75077	ADAM23	DDDTDVGyVEDGTPC	Y707	0.197	97.68	832	0.086421	0.197	0.0864	1
Q5JSL3	DOCK11	IYKEPKLtGLSEISL	T1790	0.11	88.37	2073	0.075131	0.11	0.0751	1
Q68DK2	ZFYVE26	AERRLNssLERRGRR	S1002	0.024	80.56	2539	0.019078	0.03	0.0442	0.875
Q96HS1	PGAM5	GREQAELtGLRLASL	T131	0.003	98.93	289	0.002049	0.003	0.002	1
Q8NDZ6	TMEM161B	MTEAtFDtLRLWLII	T313	0.14	89.13	487	0.095622	0.14	0.0956	1
Q8IVH8	MAP4K3	NPDTRDQyLIFGAEE	Y574	0.257	93.35	894	0.112742	0.257	0.1127	1
Q8IVH8	MAP4K3	VMNNCLLsIsGKASQ	S616	0	97.35	894	0	0	0	1
Q8IVH8	MAP4K3	NNCLLsIsGKASQLY	S618	0.026	95.85	894	0.020668	0.026	0.0207	1
Q8IZU2	WDR17	ATLAIYIyQLDHRYN	Y64	0.165	92.9	1322	0.072383	0.328	0.1439	1
Q8IZU2	WDR17	DGKVLHKyKHPAAVF	Y518	0.002	96.95	1322	0.000877	0.002	0.0009	1
Q8IZU2	WDR17	EDTNVRVyYVAtSSD	Y549	0.027	95.82	1322	0.011845	0.027	0.0118	1
Q8IZU2	WDR17	MWNTEIPyLLISGSW	Y623	0.174	94.59	1322	0.076331	0.246	0.1079	1
Q8TC92	ENOX1	RGEVNRRsANQFYSM	S299	0.074	91.42	643	0.058824	0.074	0.0588	1
O95965	ITGBL1	RysDDFCsGHGQCNC	S289	0.061	89.95	494	0.04849	0.061	0.0485	0.875
Q5VU57	AGBL4	RDAVKAGtGRRFLGG	T382	0.08	96.95	503	0.054641	0.08	0.0546	1
Q8TEY7	USP33	ELKGDNMySCEKCKK	Y588	0.341	91.01	942	0.149592	0.341	0.1496	1
Q8N0X4	CLYBL	QSRVLPssLMLPKVE	S132	0	98.6	340	0	0	0	1
Q8N0X4	CLYBL	GAGLLRQsREGAAMG	S258	0	97.88	340	0	0	0	1
Q6SA08	TSSK4	KWENVKIsDFGFAKM	S165	0.15	96.36	328	0.119237	0.15	0.1192	1
O75592	MYCBP2	LFGGRGEyTAKIKLF	Y1276	0.038	93.37	4678	0.01667	0.038	0.0167	0.8
O43314	PPIP5K2	FHVELHFsPGAKGCE	S894	0	91.5	1243	0	0	0	1
Q6GYQ0	RALGAPA1	PHGDVKKstQKVLDt	S13	0.063	88.17	2036	0.05008	0.127	0.101	1
P17342	NPR3	HWDLPMLsAGALAAG	S156	0	98.81	541	0	0	0	0.9091
P17342	NPR3	DFEAKQAySSLQTVT	Y316	0.055	95.99	541	0.024128	0.055	0.0241	1
Q9NP85	NPHS2	EIDAICyyRMENASL	Y195	0.061	96.58	383	0.02676	0.061	0.0268	1
Q96PM5	RCHY1	HLLHRtCyEEMLkEG	Y173	0.181	97.35	261	0.079402	0.181	0.0794	1
P23381	WARS1	LRRGIFFsHRDMNQV	S139	0	98.55	471	0	0	0	1
Q9H596	DUSP21	CMAGVSRsAsLCLAy	S113	0.001	98.73	190	0.000795	0.001	0.0008	0.9091
Q9H596	DUSP21	AGVSRsAsLCLAyLM	S115	0	98.9	190	0	0	0	0.9
Q8WX94	NLRP7	PVPVLLGsLLkRKML	S285	0.001	93.16	980	0.000795	0.001	0.0008	1
Q9H2K2	TNKS2	ALHCAAAsPYPkRkQ	S374	0.011	97.82	1166	0.008744	0.011	0.0087	1
Q02388	COL7A1	SVPGAtGyRVTWRVL	Y356	0.01	90.815	2944	0.004387	0.01	0.0044	1
Q8NER1	TRPV1	LTNKKGMtPLALAAG	T336	0.126	93.78	839	0.08606	0.126	0.0861	1
Q12906	ILF3	AEQGPILtkHGKNPV	T522	0.185	88.22	894	0.126358	0.185	0.1264	1
Q8NE86	MCU	SRKAEKRttLVLWGG	T232	0.124	95.69	351	0.084694	0.124	0.0847	1
Q8NBL1	POGLUT1	RRkLGTHyQItkNRL	Y89	0	98.9	392	0	0	0	1
Q8NBL1	POGLUT1	LGTHyQItkNRLYRE	T92	0.198	98.56	392	0.135237	0.198	0.1352	1
Q8NBL1	POGLUT1	EYSKFLSyNVTRRKG	Y372	0.301	98.73	392	0.132044	0.301	0.132	1
P0C7Q6	SLC35G6	FVGGLALsLGLLVyR	S204	0.036	92.28	338	0.028617	0.036	0.0286	0.8
Q99504	EYA3	YRKVREIyDKHkSNV	Y426	0.011	98.66	573	0.004826	0.011	0.0048	0.8571
Q99504	EYA3	RFGKkVTyVVIGDGR	Y532	0.166	98.43	573	0.072822	0.166	0.0728	1
Q9NRX4	PHPT1	DsDGVFKyVLIRVHs	Y22	0	97.93	125	0	0	0	0.8571
Q9NRX4	PHPT1	KIHVyGysMAyGPAQ	S94	0.031	92.62	125	0.024642	0.031	0.0246	1
P61158	ACTR3	MEQVIFkyLRAEPED	Y100	0.307	97.37	418	0.134676	0.307	0.1347	1
P61158	ACTR3	RAEPEDHyFLLtEPP	Y109	0.276	97.73	418	0.121077	0.276	0.1211	1
P61158	ACTR3	PIAGRDItyFIQQLL	T201	0.089	97.26	418	0.060788	0.089	0.0608	0.9
P61158	ACTR3	kAVkERysyVCPDLV	S232	0.162	97.91	418	0.128776	0.162	0.1288	1
P61158	ACTR3	AVkERysyVCPDLVk	Y233	0.141	97.82	418	0.061855	0.141	0.0619	1
P61158	ACTR3	LYkNIVLsGGstMFR	S322	0.016	96.01	418	0.012719	0.016	0.0127	1
P61158	ACTR3	IVLsGGstMFRDFGR	T326	0.048	96.34	418	0.032785	0.048	0.0328	1
P61158	ACTR3	VCHTKkDyEEIGPSI	Y400	0.161	97.27	418	0.070628	0.161	0.0706	1
Q8NH41	OR4K15	SLLIVADsGFLSLSS	S203	0.056	85.59	348	0.044515	0.056	0.0445	0.9091
P31749	AKT1	EKATGRYyAMKILKK	Y176	0.215	95.62	480	0.094317	0.215	0.0943	1
O75995	SASH3	PSPyDHDsLKLQKGD	S193	0.133	95.34	380	0.105724	0.133	0.1057	1
Q96PJ5	FCRL4	WGEKLtLtPGNtLEV	T70	0.175	90.52	515	0.119527	0.175	0.1195	1
Q9BSJ8	ESYT1	QVKLTLWyySEERkL	Y981	0.245	90.47	1104	0.107478	0.245	0.1075	1
Q9BSJ8	ESYT1	GRDPPDPyVsLLLLP	Y1009	0.277	92.7	1104	0.121516	0.277	0.1215	0.8182
Q15599	NHERF2	IRRVEPGsPAEAAAL	S43	0.113	88.16	337	0.089825	0.113	0.0898	1
Q15599	NHERF2	LLVVDQEtDEELRRR	T92	0.006	75.29	337	0.004098	0.006	0.0041	1
P47897	QARS1	kGHNTLPsPWRDRPM	S373	0.11	90.83	775	0.087441	0.11	0.0874	1
Q8IY81	FTSJ3	LFRRVQAtkPQAsRH	T181	0.145	93.29	847	0.099037	0.145	0.099	1
Q8IY81	FTSJ3	QAtkPQAsRHESAEI	S186	0.049	88.67	847	0.038951	0.049	0.039	1
P21695	GPD1	DIGGKKLtEIINtQH	T51	0.132	98.63	349	0.090158	0.132	0.0902	1
Q9Y2F9	BTBD3	SSCGsAEySAKIELK	Y422	0.019	94.17	522	0.008335	0.019	0.0083	0.8667
Q96J65	ABCC12	AMAEANVsLRRMKKI	S407	0.01	86.94	1359	0.007949	0.01	0.0079	1
Q9NYU1	UGGT2	MLSVLRNtKTPVKFW	T1257	0.106	93.14	1516	0.072399	0.211	0.1444	0.9167
Q9P2B2	PTGFRN	FSKEHtDtFNFRIQR	T497	0.097	91.43	879	0.066252	0.097	0.0663	1
P11021	HSPA5	kksQIFstAsDNQPt	T453	0.106	86.47	654	0.072399	0.123	0.1058	1
Q14008	CKAP5	YEKMAKAtGKLKPTs	T1058	0.011	89.22	2032	0.007513	0.011	0.0075	1
O15121	DEGS1	FVMDDTIsPYSRMKR	S307	0.003	95.96	323	0.002385	0.003	0.0024	1
Q8TC07	TBC1D15	kYVVLCEsPQDkRTL	S186	0.115	80.9	691	0.091415	0.115	0.0914	1
Q8NHM5	KDM2B	MEGKDFNyEYVQREA	Y94	0.143	95.17	1336	0.062732	0.247	0.1084	1
Q9NX02	NLRP2	PVPVLLGsLLNRVML	S320	0.001	90.64	1062	0.000795	0.001	0.0008	1
Q8WX92	NELFB	LEDLLEksFSLVKMP	S100	0.152	90.96	580	0.120827	0.152	0.1208	1
Q8WX92	NELFB	GEVVQRLtRMVGKNV	T205	0.053	98.25	580	0.0362	0.053	0.0362	1
Q8WX92	NELFB	QEtLPRDsPDLLLLL	S335	0.14	95.27	580	0.111288	0.14	0.1113	1
P37173	TGFBR2	NVESFKQtDVYSMAL	T445	0.128	97.06	567	0.087426	0.206	0.1407	0.8889
P00736	C1R	KMLLTFHtDFSNEEN	T118	0.051	94.95	705	0.034834	0.051	0.0348	1
Q8NFP9	NBEA	NSEEQKItEMVyNIF	T913	0.079	95.65	2946	0.053958	0.079	0.054	1
P42858	HTT	VRHVAAAsLIRLVPk	S930	0.039	97.49	3142	0.031002	0.039	0.031	1
Q15365	PCBP1	VkRIREEsGARINIs	S43	0.112	90.97	356	0.08903	0.112	0.089	0.9
Q99704	DOK1	ATAFRLDtAQRSHLL	T93	0.149	93.66	481	0.101769	0.149	0.1018	1
Q562R1	ACTBL2	GMGQkDCyVGDEAQS	Y54	0.027	95.73	376	0.011845	0.202	0.0533	1
Q562R1	ACTBL2	MDSGDGVtHIVPIYE	T161	0.053	98.24	376	0.0362	0.092	0.0628	0.9091
Q562R1	ACTBL2	DLAGRDLtDyLMkIL	T187	0.014	98.1	376	0.009562	0.014	0.0096	0.9
Q562R1	ACTBL2	AGRDLtDyLMkILTE	Y189	0.182	97.92	376	0.079841	0.182	0.0798	1
Q562R1	ACTBL2	VDIRkDLyANtVLSG	Y295	0.004	98.18	376	0.001755	0.004	0.0018	1
Q562R1	ACTBL2	RkDLyANtVLSGGst	T298	0.006	98.42	376	0.004098	0.006	0.0041	1
Q562R1	ACTBL2	tVLSGGstMyPGIAD	T305	0	98.34	376	0	0	0	1
Q6ZWH5	NEK10	VDKLVNMtYIFQKLA	T189	0	93.03	1172	0	0.042	0.0287	0.8
Q9UIV1	CNOT7	QHQAGSDsLLtGMAF	S231	0	98.53	285	0	0	0	1
O94925	GLS	IAVNDLGtEyVHRYV	T302	0.214	98.52	669	0.146165	0.214	0.1462	1
O94925	GLS	ITGERVLsPEAVRNT	S449	0.169	98.48	669	0.134341	0.169	0.1343	1
P29459	IL12A	ALCLssIyEDLKMYQ	Y128	0.312	93.8	219	0.13687	0.312	0.1369	1
O15379	HDAC3	CRFHSEDyIDFLQRV	Y66	0	98.65	428	0	0	0	1
P23468	PTPRD	QLEKWTEyRITVTAH	Y683	0.153	92.31	1912	0.067119	0.153	0.0671	1
P23468	PTPRD	TKGDGARskPKLVST	S812	0.102	89.23	1912	0.081081	0.102	0.0811	1
Q5RL73	RBM48	TINLESQyLLIQGVP	Y47	0.126	96.74	367	0.055274	0.126	0.0553	0.8182
Q8N1T3	MYO1H	NNHFILIsGESGAGK	S104	0.006	89.7	1032	0.004769	0.006	0.0048	1
Q8N1T3	MYO1H	IVFVRKNyILNLRyH	Y786	0.143	83.65	1032	0.062732	0.143	0.0627	1
Q8N1T3	MYO1H	YSALKGVsTsNLsDG	S938	0.055	89.62	1032	0.04372	0.055	0.0437	1
Q8N1T3	MYO1H	ALKGVsTsNLsDGIL	S940	0	88.64	1032	0	0	0	1
A6NES4	MROH2A	LIQFLRNsLKKTRGS	S653	0.029	86.41	1674	0.023053	0.121	0.0962	1
O00423	EML1	VFsAEEGyVKMFLRG	Y186	0.225	95.97	815	0.098704	0.225	0.0987	1
O00423	EML1	LCMLRDGtLVsGGGK	T473	0.153	96.74	815	0.104501	0.153	0.1045	1
O00423	EML1	LRDGtLVsGGGKDRK	S476	0	98.39	815	0	0	0	1
O00423	EML1	GKDRKLIsWsGNyQK	S486	0.055	97.85	815	0.04372	0.055	0.0437	1
O00423	EML1	LIsWsGNyQKLRKTE	Y491	0.288	95.89	815	0.126341	0.288	0.1263	1
O00423	EML1	AHEKKLLsTGDDFGK	S755	0	98.8	815	0	0	0	1
P51164	ATP4B	DYQDQLRsPGVtLRP	S79	0.123	93.81	291	0.097775	0.123	0.0978	1
P51164	ATP4B	EKGLEIVyNVSDNRT	Y98	0.029	94.49	291	0.012722	0.029	0.0127	1
P62847	RPS24	TTGFGMIyDsLDyAk	Y76	0.039	96.83	133	0.017109	0.039	0.0171	1
P51530	DNA2	LIVGMPGtGKTTTIC	T652	0.01	93.48	1060	0.00683	0.01	0.0068	0.8
P51530	DNA2	kYQGRDKsIVLVSFV	S975	0.183	93.93	1060	0.145469	0.183	0.1455	1
P51530	DNA2	VLVSFVRsNKDGtVG	S984	0.15	90.69	1060	0.119237	0.15	0.1192	1
Q6ZMR3	LDHAL6A	SVADLtEsILKNLRR	S262	0	98.51	332	0	0	0	0.875
P28039	AOAH	SDPVPAMtTPEKLYS	T387	0.044	98.63	575	0.030053	0.044	0.0301	0.9091
Q6W4X9	MUC6	LVAVVYLsRQDKIVI	S458	0.126	89.78	2439	0.100159	0.126	0.1002	1
P01111	NRAS	FAINNSksFADINLY	S89	0.019	97.96	189	0.015103	0.019	0.0151	0.9
Q9ULG1	INO80	QGHRVLIysQMtRMI	Y1123	0	95.68	1556	0	0	0	1
Q9ULG1	INO80	GHRVLIysQMtRMID	S1124	0.006	94.61	1556	0.004769	0.006	0.0048	1
Q9ULG1	INO80	MIDLLEEyMVyRKHT	Y1136	0.02	94.62	1556	0.008774	0.02	0.0088	1
P69905	HBA1	MFLsFPttktyFPHF	T40	0.022	98.7	142	0.015026	0.022	0.015	0.875
P69905	HBA1	HFDLsHGsAQVkGHG	S53	0.075	98.56	142	0.059619	0.075	0.0596	1
P69905	HBA1	LSHCLLVtLAAHLPA	T109	0.013	98.85	142	0.008879	0.013	0.0089	0.8182
Q6ZSZ5	ARHGEF18	HNEAVSHykLLLQQN	Y564	0.162	95.81	1361	0.071067	0.162	0.0711	1
Q9UDR5	AASS	VLGSGYIsEPVLEYL	S492	0.015	94.54	926	0.011924	0.015	0.0119	1
Q9UDR5	AASS	PGLNLEGyPNRDSTk	Y700	0.291	96.81	926	0.127658	0.291	0.1277	1
Q9UDR5	AASS	GTLRYKGyMKALNGF	Y730	0.026	97.65	926	0.011406	0.026	0.0114	1
Q9UDR5	AASS	AKTVGLPtAMAAKML	T878	0	98.51	926	0	0	0	1
Q9NNW5	WDR6	VCGDRRGsVLLFPSR	S514	0.047	95.29	1121	0.037361	0.047	0.0374	0.8571
O94832	MYO1D	VQQPGERsFHsFyQL	S200	0	93.63	1006	0	0	0	0.875
Q9BS26	ERP44	SKRNIIGyFEQKDSD	Y166	0.065	98.29	406	0.028515	0.065	0.0285	1
Q9UBK8	MTRR	LRALVDYtsDSAEkR	T392	0.063	98.78	698	0.04303	0.063	0.043	1
O60336	MAPKBP1	GIRSVCVsPNGQHLA	S488	0.048	95	1514	0.038156	0.088	0.07	1
O14926	FSCN2	FKDCDGHyLAPVGPA	Y228	0.047	96	492	0.020618	0.047	0.0206	1
O60725	ICMT	PGSEARLsLATFLLG	S17	0	97.86	284	0	0	0	1
Q14DG7	TMEM132B	ITTVQVLsPLSDSIL	S636	0.096	94.12	1078	0.076312	0.152	0.1208	1
Q9Y2E5	MAN2B2	SPKVRDMyAtHLASG	Y435	0.017	98.69	1009	0.007458	0.288	0.1263	0.8182
P32297	CHRNA3	yNCCEEIyPDITySL	Y228	0.263	96.75	505	0.115374	0.263	0.1154	1
P32297	CHRNA3	EIyPDITySLYIRRL	Y233	0.032	97.15	505	0.014038	0.032	0.014	1
O14745	NHERF1	IRsVDPDsPAEAsGL	S186	0.122	89.94	358	0.09698	0.15	0.1192	1
Q53SF7	COBLL1	EPLDLTKsLNDLGLR	S204	0.061	93.37	1128	0.04849	0.061	0.0485	1
P16233	PNLIP	VNTRFLLytNENPNN	Y58	0.23	98.77	465	0.100898	0.23	0.1009	1
P16233	PNLIP	NTRFLLytNENPNNF	T59	0	98.77	465	0	0	0	1
O75715	GPX5	KDEKGTIyDYEAIAL	Y41	0.238	98.08	221	0.104407	0.238	0.1044	1
Q9BWM7	SFXN3	VVLIGRMsAQVPMNM	S93	0.004	78.82	321	0.00318	0.004	0.0032	1
P12111	COL6A3	GNALEyVsRNIFKRP	S1320	0.018	88.8	3177	0.014308	0.018	0.0143	0.8571
Q86UF1	TSPAN33	EASKVIYtNGCIDKL	T221	0.106	97.04	283	0.072399	0.106	0.0724	1
O75569	PRKRA	GPAHkREytTICRLE	Y159	0.302	92.43	313	0.132483	0.302	0.1325	1
B1ANS9	WDR64	LQNQVLDsKNFKSVK	S265	0.147	86.05	1081	0.116852	0.147	0.1169	0.8333
Q9UHC6	CNTNAP2	VEIDLTEsKVGVHIN	S429	0.153	95.52	1331	0.121622	0.153	0.1216	1
Q9UHC6	CNTNAP2	MTEDKVWtIVsHDLQ	T638	0.158	96.89	1331	0.107916	0.158	0.1079	1
Q9UHC6	CNTNAP2	LKsAtEVsFsFDVGN	S857	0.009	97.58	1331	0.007154	0.009	0.0072	1
Q9UHC6	CNTNAP2	sAtEVsFsFDVGNGP	S859	0.163	95.89	1331	0.129571	0.163	0.1296	1
Q8TEL6	TRPC4AP	TLMTSKKtFLQTATL	T203	0.032	88.95	797	0.021856	0.032	0.0219	0.9167
P14210	HGF	EFKKSAKtTLIKIDP	T48	0.201	96.41	728	0.137286	0.201	0.1373	1
Q13200	PSMD2	QIDKyLyssEDyIks	S435	0.185	75.39	908	0.147059	0.185	0.1471	0.8
Q96SB8	SMC6	SRSyKLksAtGsVVs	S158	0.079	92.39	1091	0.062798	0.079	0.0628	1
Q96SB8	SMC6	sAtGsVVstRKEELI	S165	0.178	91.35	1091	0.141495	0.178	0.1415	1
Q8NFI3	ENGASE	HGVCVLGtFItEWNE	T190	0	98.79	743	0	0	0	1
Q8NFI3	ENGASE	CVLGtFItEWNEGGR	T193	0.03	98.09	743	0.02049	0.03	0.0205	1
Q8NFI3	ENGASE	VVGGrFDtDKSLELI	T344	0.004	98.69	743	0.002732	0.004	0.0027	1
Q9UFP1	GASK1A	LVRSSDPsHLVYIDN	S478	0.178	91.49	575	0.141495	0.178	0.1415	1
Q96HY7	DHTKD1	VKTLVFCsGKHFYSL	S809	0.105	98.94	919	0.083466	0.105	0.0835	1
P41222	PTGDS	FRMAtLysRTQTPRA	S150	0.007	98.49	190	0.005564	0.007	0.0056	1
P51685	CCR8	TLMSVDRyLAVVHAV	Y132	0.333	93.45	355	0.146082	0.333	0.1461	1
Q9ULD8	KCNH3	RFLyHSRtRDLRDYI	T518	0.068	91.55	1083	0.046445	0.068	0.0464	0.875
P07996	THBS1	VKGPDPSsPAFRIED	S56	0.157	83.07	1170	0.124802	0.157	0.1248	1
P07996	THBS1	KGFLLLAsLRQMKKT	S93	0.139	94.34	1170	0.110493	0.139	0.1105	0.8889
P36578	RPL4	ARPLISVysEkGESS	Y11	0.26	97.02	427	0.114058	0.26	0.1141	1
P36578	RPL4	QKRyAICsALAAsAL	S126	0.001	98.14	427	0.000795	0.001	0.0008	1
P36578	RPL4	ICsALAAsALPALVM	S131	0.061	96.95	427	0.04849	0.061	0.0485	1
P36578	RPL4	FRNIPGItLLNVskL	T228	0.121	98.3	427	0.082645	0.121	0.0826	1
P36578	RPL4	FRkLDELyGtWRkAA	Y264	0.081	96.81	427	0.035534	0.081	0.0355	1
P36578	RPL4	AAsLkSNyNLPMHkM	Y277	0.17	96.7	427	0.074577	0.17	0.0746	1
Q99259	GAD1	NFFRMVIsNPAATQs	S571	0.006	98.76	594	0.004769	0.006	0.0048	0.9091
Q13535	ATR	DTDQLKLyEEPLSkL	Y291	0.084	81.69	2644	0.03685	0.084	0.0369	0.9375
Q8NCW6	GALNT11	LDEYKEQyFSLRPDL	Y414	0.097	93.03	608	0.042553	0.097	0.0426	1
O95427	PIGN	GHAHRPssRDyKHNI	S224	0.174	91.06	931	0.138315	0.174	0.1383	1
O95427	PIGN	HRPssRDyKHNIKKV	Y227	0.011	94.59	931	0.004826	0.011	0.0048	1
Q15646	OASL	KIRRTRGySGLQRLS	Y389	0.219	77.71	514	0.096072	0.219	0.0961	0.875
Q14500	KCNJ12	KTYEVPStPRCSAKD	T354	0.136	94.14	433	0.09289	0.136	0.0929	1
Q96JB8	MPP4	TCAGLVPsNHLLKRK	S304	0.008	93.8	637	0.006359	0.008	0.0064	1
Q49A17	GALNTL6	AANLCVDsKHGATGT	S469	0.02	95.92	601	0.015898	0.02	0.0159	1
Q9NV06	DCAF13	YIRALNAtkLERVFA	T48	0.046	97.15	445	0.031419	0.046	0.0314	1
Q9NV06	DCAF13	kSRSREVyHTKRMQH	Y320	0.068	97.31	445	0.029831	0.068	0.0298	1
Q12851	MAP4K2	CVNNVLLsLsGKSTH	S542	0	95.81	820	0	0	0	1
Q12851	MAP4K2	NNVLLsLsGKSTHIW	S544	0.05	90.78	820	0.039746	0.05	0.0397	1
P14868	DARS1	IDLrTSTsQAVFRLQ	S192	0.08	97.99	501	0.063593	0.094	0.0747	1
Q6PFW1	PPIP5K1	FRQKSGRyDISKIPD	Y730	0.121	93.16	1433	0.053081	0.121	0.0531	0.8
Q6PFW1	PPIP5K1	TAELLRLskALADVV	S764	0.024	95.85	1433	0.019078	0.024	0.0191	1
Q9H1Y3	OPN3	TVLAYERyIRVVHAR	Y140	0.279	96.58	402	0.122393	0.279	0.1224	1
Q92643	PIGK	RLLsDDRsNILIYMT	S155	0.003	96.57	395	0.002385	0.003	0.0024	0.9
P50225	SULT1A1	GIPSGMEtLkDTPAP	T95	0.142	97.55	295	0.096988	0.142	0.097	1
P24903	CYP2F1	SKEYGSMyTVHLGPR	Y66	0	96.95	491	0	0	0	1
P24903	CYP2F1	ANQSFKKsPAFMPFs	S423	0.134	95.13	491	0.106519	0.134	0.1065	1
Q9Y236	OSGIN2	kGGALGVtRCLATRQ	T482	0.001	98.73	505	0.000683	0.001	0.0007	1
Q14168	MPP2	VNSNLERtFRELQTA	T552	0.021	97.13	576	0.014343	0.021	0.0143	1
Q11203	ST3GAL3	QDFKWLKyIVyKERV	Y241	0.281	97.08	375	0.123271	0.281	0.1233	1
Q86UP3	ZFHX4	YHAIRAAtMCNLCQR	T1380	0.081	83.17	3567	0.055324	0.081	0.0553	1
O75530	EED	GDPLVFAtVGSNRVT	T115	0.013	98.93	441	0.008879	0.013	0.0089	1
O75530	EED	MMNAIkEsyDyNPNk	S277	0	98.54	441	0	0	0	1
Q8NH09	OR8S1	YMHLVWGsWGLGFLD	S148	0.06	97.26	359	0.047695	0.06	0.0477	1
Q6N022	TENM4	GCKMRLSyLSSRTPG	Y1063	0.023	93.785	2769	0.01009	0.023	0.0101	1
Q6N022	TENM4	LSSRTPGyKSVLRIS	Y1071	0.119	93.77	2769	0.052204	0.2575	0.113	1
Q6ZVX9	PAQR9	VAAFFNVsKIPERIQ	S293	0.176	92.5	377	0.139905	0.176	0.1399	1
O15297	PPM1D	LDPQKHKyIILGSDG	Y308	0.113	97.79	605	0.049571	0.206	0.0832	0.8571
O00203	AP3B1	SkQTkLLtQyILNLG	T555	0.039	94.57	1094	0.026638	0.039	0.0266	1
Q6UXN9	WDR82	DDTFISGsLDkTIrL	S126	0	98.04	313	0	0	0	1
Q9H706	GAREM1	FIREGHRyKFVNIQT	Y271	0.132	90.65	876	0.057907	0.359	0.1037	1
P22059	OSBP	VHFALLGtWDEKMEC	T645	0.178	97.92	807	0.121576	0.201	0.1373	1
O75179	ANKRD17	GAEINSRtGSKLGIs	T1213	0.054	89.12	2603	0.036883	0.054	0.0369	1
O75179	ANKRD17	tGSKLGIsPLMLAAM	S1220	0.058	94.63	2603	0.046105	0.058	0.0461	1
Q15678	PTPN14	LSkNCFVtRIRLLDS	T23	0.003	90.87	1187	0.002049	0.003	0.002	1
Q9H0U3	MAGT1	VKAPPRNysVIVMFt	Y72	0.004	93.49	335	0.001755	0.004	0.0018	1
Q9H0U3	MAGT1	KAPPRNysVIVMFtA	S73	0.141	93.78	335	0.112083	0.141	0.1121	1
Q9H0U3	MAGT1	ysVIVMFtALQLHRQ	T79	0.003	95.14	335	0.002049	0.003	0.002	1
Q66K14	TBC1D9B	IERDLHRsMPEHPAF	S560	0.011	86.39	1250	0.008744	0.011	0.0087	1
Q96K49	TMEM87B	YsEYQNIsNTGLSTQ	S274	0.15	93.09	555	0.119237	0.15	0.1192	0.8571
Q15286	RAB35	VkLQIWDtAGQERFR	T64	0.016	90.03	201	0.010928	0.016	0.0109	1
Q15286	RAB35	QERFRtItstyYRGT	T74	0.019	70.68	201	0.012977	0.019	0.013	1
Q6UWL2	SUSD1	ALYPGTNytVNISTA	Y368	0.057	81.68	747	0.025005	0.057	0.025	1
Q13627	DYRK1A	YDDDNyDyIVkNGEK	Y147	0.073	98.35	763	0.032024	0.073	0.032	1
Q13627	DYRK1A	GEKWMDRyEIDSLIG	Y159	0.051	98.74	763	0.022373	0.051	0.0224	1
Q8NFJ9	BBS1	QMPAAILtMNLLEQH	T332	0.077	97.57	593	0.052592	0.077	0.0526	1
Q8NFJ9	BBS1	ALLNVIHtPDAVTSL	T369	0.204	95.2	593	0.139335	0.204	0.1393	1
Q8NFJ9	BBS1	TSLCFGRyGREDNtL	Y381	0.198	95.84	593	0.08686	0.198	0.0869	1
Q8NFJ9	BBS1	RyGREDNtLIMttRG	T387	0.024	96.85	593	0.016392	0.024	0.0164	1
Q8NFJ9	BBS1	EDNtLIMttRGGGLI	T391	0.021	96.96	593	0.014343	0.021	0.0143	1
Q8NFJ9	BBS1	DNtLIMttRGGGLII	T392	0.075	96.88	593	0.051226	0.075	0.0512	1
P48048	KCNJ1	RPKKRAKtItFSKNA	T191	0.205	88.28	391	0.140018	0.205	0.14	1
P48048	KCNJ1	FSKNAVIskRGGKLC	S201	0.064	95.31	391	0.050875	0.064	0.0509	1
Q02880	TOP2B	YYkGLGtsTAkEAkE	S640	0.183	83.46	1626	0.145469	0.183	0.1455	1
Q02880	TOP2B	GLPEQFLyGTATkHL	Y707	0.211	75.08	1626	0.092563	0.211	0.0926	1
Q02880	TOP2B	DNERsIPsLVDGFkP	S738	0.095	95.41	1626	0.075517	0.095	0.0755	1
Q02880	TOP2B	WACkLPNyDAREIVN	Y888	0.026	96.68	1626	0.011406	0.026	0.0114	1
Q02880	TOP2B	PHPMLPNyKNFKGTI	Y913	0.181	95.93	1626	0.079402	0.181	0.0794	1
Q02880	TOP2B	QELGQNQyAVSGEIF	Y928	0.18	93.47	1626	0.078963	0.18	0.079	1
Q9H2C0	GAN	kNILAAAsPYIRTkL	S52	0.024	96.02	597	0.019078	0.024	0.0191	1
O75147	OBSL1	EMRGRVRtVANVtVk	T420	0.084	86.32	1896	0.057373	0.084	0.0574	0.9
P13569	CFTR	QPyIFVAtVPVIVAF	T1019	0.014	83.13	1480	0.009562	0.014	0.0096	1
P02461	COL3A1	RASQNITyHCKNSIA	Y1370	0.013	98.7	1466	0.005703	0.013	0.0057	1
O14917	PCDH17	GRSKSGSyRVLENSA	Y64	0.24	88.28	1159	0.105285	0.277	0.1215	1
O14917	PCDH17	PSsGEIRtLHPFWED	T647	0.016	87.29	1159	0.010928	0.114	0.0779	1
Q9BQB6	VKORC1	VGTAISCsRVFSSRW	S52	0.027	92.06	163	0.021463	0.027	0.0215	1
Q9Y2B1	RXYLT1	RTQYSFItGPAVIPG	T146	0.169	95.83	443	0.115429	0.169	0.1154	1
Q13823	GNL2	NEAQEEIykKGQSKR	Y198	0.133	89.29	731	0.058345	0.133	0.0583	1
Q13823	GNL2	RDPMGTRsPHIETYL	S234	0.151	91.35	731	0.120032	0.151	0.12	1
Q13823	GNL2	HTDKKQIsVGFIGyP	S312	0.095	96.85	731	0.075517	0.095	0.0755	1
Q13823	GNL2	IsVGFIGyPNVGkSS	Y318	0.119	94.47	731	0.052204	0.119	0.0522	1
Q13823	GNL2	GkSSVINtLRSKKVC	T329	0.045	96.86	731	0.030736	0.045	0.0307	1
Q7Z4N2	TRPM1	GKDVTRVyQtMSNPL	Y189	0.006	87.56	1603	0.002632	0.006	0.0026	1
Q9P209	CEP72	GLkSLDLsRNSLVSL	S62	0.134	93.15	647	0.106519	0.134	0.1065	1
Q7L590	MCM10	LEEIDWVtFGVILKk	T296	0.002	93.61	875	0.001366	0.002	0.0014	1
P40337	VHL	SVNsREPsQVIFCNr	S72	0.01	97.48	213	0.007949	0.01	0.0079	1
P40337	VHL	QVIFCNrsPRVVLPV	S80	0.07	98.7	213	0.055644	0.096	0.092	1
P40337	VHL	GtGRRIHsyRGHLWL	S111	0.04	97.37	213	0.031797	0.07	0.0556	0.875
P40337	VHL	sLVkPENyRRLDIVR	Y175	0.044	98.23	213	0.019302	0.044	0.0193	1
Q92994	BRF1	RLTEFEDtPTSQLTI	T270	0.069	89.56	677	0.047128	0.069	0.0471	1
Q5BKX5	ACTMAP	NLQLTDFsPSRATDG	S316	0.074	96.85	351	0.058824	0.074	0.0588	1
Q86XL3	ANKLE2	FLFGEEPskLDQDVL	S832	0.077	89.68	938	0.061208	0.077	0.0612	1
Q9NYU2	UGGT1	HDQDVVEyIMNQPNV	Y684	0.21	90.45	1555	0.092124	0.21	0.0921	1
Q9Y6Q5	AP1M2	____MsAsAVFILDV	S4	0.006	96.04	423	0.004769	0.006	0.0048	1
Q9Y6Q5	AP1M2	SNLYLVAtTSKNANA	T70	0.024	97.77	423	0.016392	0.042	0.028	0.9091
P62753	RPS6	LGEEWkGyVVRIsGG	Y48	0.015	96.88	249	0.00658	0.015	0.0066	1
Q13443	ADAM9	MNSGAsGsRNFSSCS	S379	0.111	82.18	819	0.088236	0.111	0.0882	0.8571
Q13616	CUL1	FINNNAVtkMAQSSS	T409	0.085	89	776	0.058056	0.085	0.0581	1
P16333	NCK1	VQLKETVyCIGQRkF	Y339	0.112	92.5	377	0.049133	0.112	0.0491	0.8182
Q9H4I3	TRABD	SkRDVVktIREVQPD	T94	0	98.53	376	0	0	0	1
Q9NZB2	FAM120A	AFLAQALsPKLYEPD	S745	0.014	95.54	1118	0.011129	0.014	0.0111	1
Q9NZB2	FAM120A	kVEKMRQsVLEGLsF	S841	0.01	96.87	1118	0.007949	0.01	0.0079	1
Q9P2D0	IBTK	VAAGRFHtVLWtREA	T296	0	98.29	1353	0	0	0	1
Q9P2D0	IBTK	RFHtVLWtREAVYTM	T300	0.078	95.3	1353	0.053275	0.078	0.0533	1
P22307	SCP2	GWKNHKHsVNNPysQ	S192	0	98.64	547	0	0	0	1
P22307	SCP2	HsVNNPysQFQDEys	S198	0	98.42	547	0	0	0	0.8889
P22307	SCP2	EMMTDLPssFEEKSI	S265	0.166	97.75	547	0.131956	0.166	0.132	1
P22307	SCP2	MMTDLPssFEEKSII	S266	0.023	97.28	547	0.018283	0.023	0.0183	0.875
Q8N4X5	AFAP1L2	RDNHLHFyQDRNRSK	Y383	0.292	94.35	818	0.128096	0.292	0.1281	1
O94913	PCF11	PVMYLMDsIVKNVGR	S79	0.146	95.01	1555	0.116058	0.146	0.1161	1
P07864	LDHC	CKITIVGtGAVGMAC	T28	0.008	97.86	332	0.005464	0.008	0.0055	0.8
Q6PIF6	MYO7B	PVDSASTsREMCMHI	S1219	0.001	88.79	2116	0.000795	0.001	0.0008	1
Q6PIF6	MYO7B	ELLARHCyVQLGASA	Y1336	0.126	88.6	2116	0.055274	0.238	0.101	1
Q13554	CAMK2B	sMMHRQEtVECLKKF	T287	0.047	91.83	666	0.032102	0.047	0.0321	1
Q8IWW6	ARHGAP12	ERGHtLytsDytNEK	T356	0.173	89.09	846	0.118161	0.173	0.1182	1
Q8IWW6	ARHGAP12	RGHtLytsDytNEKW	S357	0.008	87.22	846	0.006359	0.089	0.0707	1
Q00341	HDLBP	RHEVLLIsAEQDkRA	S216	0.172	78.52	1268	0.136725	0.172	0.1367	1
Q00341	HDLBP	VIGPkGNsLQEILER	S317	0.158	80.85	1268	0.125597	0.158	0.1256	1
P04844	RPN2	RPFtNLEsAFYSIVG	S50	0.082	96.19	631	0.065183	0.129	0.115	1
P04844	RPN2	ATVQALQtASHLSQQ	T167	0.004	97.78	631	0.002732	0.004	0.0027	1
P04844	RPN2	ALFVAATyKLMDHVG	Y216	0.035	97.55	631	0.015354	0.035	0.0154	1
O15530	PDPK1	LTEGPHLyyVDPVNK	Y485	0.075	96.7	556	0.032901	0.075	0.0329	0.8
Q2UY09	COL28A1	YYAIsNAtRLLKREG	T141	0.087	95.14	1125	0.059422	0.087	0.0594	1
Q9H1D0	TRPV6	GPLTSTLyDLTEIDS	Y318	0.214	93.83	765	0.093879	0.214	0.0939	1
Q9Y6H5	SNCAIP	ERNTEKLtPAGLAIK	T387	0.003	93.6	919	0.002049	0.003	0.002	0.9
Q75T13	PGAP1	GGSLQKQtKFVHECI	T144	0	98.39	922	0	0	0	0.9167
Q9UJW3	DNMT3L	CDRPPSWyLFQFHRL	Y259	0.23	96.33	386	0.100898	0.23	0.1009	1
Q8N5Y8	PARP16	LAADLRCsLFASALQ	S25	0.001	98.55	322	0.000795	0.001	0.0008	0.8
P28289	TMOD1	KKFSIVGtRsNDPVA	T234	0.004	94.32	359	0.002732	0.004	0.0027	1
P28289	TMOD1	FSIVGtRsNDPVAyA	S236	0.003	93.08	359	0.002385	0.003	0.0024	1
P31150	GDI1	YGksPyLyPLyGLGE	Y226	0.004	97.31	447	0.001755	0.004	0.0018	1
P31150	GDI1	DIyVCMIsyAHNVAA	S338	0	97.91	447	0	0	0	1
P31150	GDI1	NVAAQGKyIAIASTT	Y349	0.179	98.53	447	0.078525	0.179	0.0785	1
Q13231	CHIT1	NRQTFVNsAIRFLRK	S122	0.09	98.9	466	0.071542	0.09	0.0715	1
Q9NP77	SSU72	CSSNQNRsMEAHNIL	S19	0	98.74	194	0	0	0	1
P40426	PBX3	FQEEANLyAAKTAVT	Y307	0.331	90.58	434	0.145205	0.331	0.1452	0.8182
Q9HCD6	TANC2	ISRLVALsCHGtRMR	S387	0.136	92.7	1990	0.108108	0.136	0.1081	1
Q92478	CLEC2B	SEGCAyLsDDGAATA	S127	0.096	97.67	149	0.076312	0.096	0.0763	1
O00141	SGK1	HkAEEVFyAVkVLQK	Y124	0.154	95.07	431	0.067558	0.154	0.0676	1
Q6P179	ERAP2	RRNISDIsENLKRYL	S719	0.061	97.08	960	0.04849	0.061	0.0485	1
Q2M3M2	SLC5A9	IVMPGMIsRALFPDE	S339	0	97.36	681	0	0	0	1
Q2M3M2	SLC5A9	CGARVGCsNIAyPKL	S366	0.089	92.51	681	0.070747	0.089	0.0707	1
Q2M3M2	SLC5A9	VGCsNIAyPKLVMAL	Y370	0.007	93.61	681	0.003071	0.007	0.0031	0.9474
Q6P2H8	TMEM53	LAKYSAIyHKRGCIV	Y58	0.003	98	277	0.001316	0.003	0.0013	0.9333
Q96RL6	SIGLEC11	SREVEMstRDRFQLT	T99	0.038	90.41	698	0.025955	0.038	0.026	1
Q01968	OCRL	IATETVGtGIMGKMG	T346	0.029	91	901	0.019807	0.029	0.0198	1
Q01968	OCRL	FERRNQDykDICARM	Y390	0.196	97.71	901	0.085982	0.196	0.086	1
Q01968	OCRL	TSDHKPVsALFHIGV	S528	0	98.85	901	0	0	0	1
Q6P9A2	GALNT18	QCKTFRWyLVsVYPE	Y453	0	98.61	607	0	0	0	0.9333
Q9UJS0	SLC25A13	SHQVSFsyFNGFNSL	Y219	0.171	96.26	675	0.075015	0.171	0.075	1
Q96J66	ABCC11	GIVGRtGsGKSSLGM	S1179	0.082	80.44	1382	0.065183	0.084	0.0953	1
Q96J66	ABCC11	IWDALERtFLtKAIs	T1254	0.004	84.98	1382	0.002732	0.004	0.0027	1
Q96J66	ABCC11	VLRKKPGsLFAALMA	S1368	0.047	77.01	1382	0.037361	0.09	0.073	1
P42695	NCAPD3	MCDLCIRyTIMVDKY	Y972	0.306	92.35	1498	0.134238	0.306	0.1342	1
Q53H76	PLA1A	KGIIAHAtPQCQINQ	T389	0.213	92.82	456	0.145482	0.213	0.1455	1
P11766	ADH5	TAFGGWksVESVPkL	S324	0.005	98.65	374	0.003975	0.005	0.004	0.875
Q9UGK3	STAP2	ADGVSVTtRQMHNGT	T191	0.019	95.17	403	0.012977	0.019	0.013	1
Q96FB5	METTL25B	RNLVLVAtKMPLGQA	T459	0.055	97.65	475	0.037566	0.177	0.1209	1
Q15477	SKIC2	LHLERHDsVFVAAHT	S327	0.075	96.25	1246	0.059619	0.075	0.0596	1
Q15477	SKIC2	kHMTRTIytsPIkAL	Y358	0.003	96.86	1246	0.001316	0.003	0.0013	1
Q15477	SKIC2	HMTRTIytsPIkALS	T359	0.001	95.23	1246	0.000683	0.001	0.0007	1
Q15477	SKIC2	MTRTIytsPIkALSN	S360	0	90.22	1246	0	0	0	1
O00571	DDX3X	RVRPCVVyGGADIGQ	Y301	0.303	94.43	662	0.132922	0.303	0.1329	0.8
O00571	DDX3X	GCHLLVAtPGRLVDM	T323	0.123	95.71	662	0.084011	0.123	0.084	0.8182
Q9Y6N7	ROBO1	YSVEVAAsTGAGSGV	S855	0	91.93	1651	0	0	0	1
Q9UG01	IFT172	NYKILHKyVALYATH	Y1445	0.015	85.88	1749	0.00658	0.015	0.0066	1
P05556	ITGB1	kFKRAEDyPIDLYyL	Y141	0.209	86.25	798	0.091685	0.209	0.0917	1
P05556	ITGB1	DyPIDLYyLMDLSYS	Y147	0.001	97.05	798	0.000439	0.001	0.0004	1
P05556	ITGB1	DFRIGFGsFVEkTVM	S186	0.001	97.2	798	0.000795	0.001	0.0008	1
P05556	ITGB1	LIGWRNVtRLLVFST	T271	0.111	91.63	798	0.075815	0.111	0.0758	1
Q9NX78	TMEM260	ILAAGVFsFsRLTWQ	S131	0.009	98.53	707	0.007154	0.009	0.0072	1
Q9NX78	TMEM260	AAGVFsFsRLTWQWS	S133	0	97.73	707	0	0	0	1
Q9NX78	TMEM260	MWQARMKtPFFIFNL	T596	0.127	95.98	707	0.086743	0.127	0.0867	1
Q8TDX7	NEK7	RPDMGYNtLANFRIE	T30	0.045	96.8	302	0.030736	0.045	0.0307	1
Q5VU65	NUP210L	EHAIEPDtKLTFVGD	T1486	0.072	82.09	1888	0.049177	0.072	0.0492	1
P49411	TUFM	DHGKTTLtAAITkIL	T77	0.001	95.07	452	0.000683	0.001	0.0007	1
P49411	TUFM	ETPVIVGsALCALEG	S222	0.006	96.46	452	0.004769	0.006	0.0048	1
P19338	NCL	LkEsFDGsVrARIVt	S595	0.145	84.2	710	0.115263	0.145	0.1153	0.875
P21246	PTN	QFGAECKyQFQAWGE	Y101	0.293	88.03	168	0.128535	0.293	0.1285	1
Q13526	PIN1	sQFSDCssAkARGDL	S115	0.112	98.38	163	0.08903	0.112	0.089	1
Q9BTD8	RBM42	RAFSRFPsFLKAKVI	S406	0.152	93.63	480	0.120827	0.152	0.1208	1
Q63HM2	PCNX4	FLKRFPQtVLGGPRF	T23	0.013	87.88	1172	0.008879	0.004	0.0262	1
O75581	LRP6	KLNFIHKsNLDGtNR	S209	0.013	95.02	1613	0.010334	0.013	0.0103	1
Q13671	RIN1	LRERLLLtRPVWLQL	T65	0	94.51	783	0	0	0	0.9091
Q8IUH5	ZDHHC17	MMDQNGMtPLMWAAY	T192	0.023	98.32	632	0.015709	0.023	0.0157	1
Q6HA08	ASTL	ITRVLKLyGCSPSGP	Y279	0.187	95.77	431	0.082034	0.187	0.082	1
Q96BY7	ATG2B	SVAVKILsDKSESNT	S1179	0.132	84.19	2078	0.104929	0.132	0.1049	1
Q5DID0	UMODL1	SAPGNAStTVsRLLL	T225	0.179	85.06	1318	0.122259	0.179	0.1223	1
O75369	FLNB	IAQEPGNyEVSIKFN	Y2260	0.001	78.74	2602	0.000439	0.001	0.0004	1
Q9H477	RBKS	KDSFGNDyIENLKQN	Y84	0.008	98.7	322	0.003509	0.008	0.0035	0.8889
O43813	LANCL1	NkSLAEGyFDAAGRL	Y21	0.209	98.35	399	0.091685	0.209	0.0917	1
O43813	LANCL1	AHGYVKQsLNCLtkR	S95	0.001	98.51	399	0.000795	0.001	0.0008	1
O43813	LANCL1	LVkPSVDyVCQLKFP	Y250	0.155	98.85	399	0.067996	0.213	0.0934	1
O43813	LANCL1	YGLLKKGyGLCHGSA	Y319	0.097	98.47	399	0.042553	0.181	0.0794	1
O43813	LANCL1	HGSAGNAyAFLTLyN	Y330	0.013	98.9	399	0.005703	0.013	0.0057	0.8235
O43813	LANCL1	AyAFLTLyNLTQDMK	Y336	0.02	98.73	399	0.008774	0.02	0.0088	1
Q86UL3	GPAT4	KHVHLMCyRICVRAL	Y218	0.181	94.94	456	0.079402	0.181	0.0794	1
Q86UL3	GPAT4	AIVCSVWyLPPMtRE	Y387	0.026	98.69	456	0.011406	0.026	0.0114	1
Q7L590	MCM10	PCGNRSIsLDrLPNk	S824	0.123	91.32	875	0.097775	0.123	0.0978	1
Q9Y5Z7	HCFC2	GTVPLPRsLHtAsVI	S246	0.026	97.51	792	0.020668	0.026	0.0207	1
Q9Y5Z7	HCFC2	PLPRsLHtAsVIGNK	T249	0.121	98.58	792	0.082645	0.121	0.0826	1
Q9Y5Z7	HCFC2	PRsLHtAsVIGNKMY	S251	0.138	97.8	792	0.109698	0.138	0.1097	1
Q96PB1	CASD1	TNEKIDAyNEAAVSI	Y232	0.027	96.38	797	0.011845	0.027	0.0118	1
P00352	ALDH1A1	RDRLLLAtMESMNGG	T105	0.144	98.72	501	0.098354	0.144	0.0984	1
P00352	ALDH1A1	GKLYSNAyLNDLAGC	Y119	0.322	98.71	501	0.141257	0.322	0.1413	1
P00352	ALDH1A1	KSNLKRVtLELGGKS	T267	0.144	98.89	501	0.098354	0.144	0.0984	1
P00352	ALDH1A1	IFVEEsIyDEFVRRS	Y316	0.105	98.93	501	0.046062	0.105	0.0461	1
P00352	ALDH1A1	kILDLIEsGkKEGAk	S360	0.092	98.88	501	0.073132	0.092	0.0731	1
P00352	ALDH1A1	NNtFyGLsAGVFTkD	S429	0.018	98.86	501	0.014308	0.018	0.0143	0.9091
P00352	ALDH1A1	GEyGFHEyTEVkTVt	Y486	0.076	98.93	501	0.03334	0.076	0.0333	1
Q5T2S8	ODAD2	VTFLREKsPKFSENM	S302	0.015	88.38	1044	0.011924	0.015	0.0119	1
P33991	MCM4	QMIKLQEsPEDMPAG	S357	0.077	80.06	863	0.061208	0.077	0.0612	1
P33991	MCM4	rVNVTGIyRAVPIRV	Y394	0.22	91.32	863	0.096511	0.22	0.0965	1
Q86X52	CHSY1	GFGITCIyKGDLVRV	Y699	0.09	98.51	802	0.039482	0.09	0.0395	0.9286
Q99615	DNAJC7	YNEAyNyyTkAIDMC	Y51	0.042	98.3	494	0.018425	0.042	0.0184	1
Q9BWV7	TTLL2	MLGTKHSyWICKPAE	Y208	0.327	94.51	592	0.14345	0.327	0.1434	0.8
P51841	GUCY2F	SYPTFSRtLPsPIRV	T168	0.048	93.69	1108	0.032785	0.048	0.0328	1
Q8IWZ8	SUGP1	AFLHDKNsREFLYYR	S228	0.146	86.49	645	0.116058	0.146	0.1161	1
Q96P53	WDFY2	NPETRRLsIGLDNGT	S84	0.031	98.67	400	0.024642	0.062	0.0493	1
Q96P53	WDFY2	ATRGWLLtSGtDKVI	T383	0	98.14	400	0	0	0	1
Q92636	NSMAF	MPEPKFMyGSHYSSP	Y388	0.03	95.67	917	0.013161	0.03	0.0132	1
Q5W041	ARMC3	KIVRRNAtMIFGILA	T88	0.036	96.48	872	0.024588	0.036	0.0246	1
Q5W041	ARMC3	ELKFQLKsNVIPIGH	S782	0.092	92.52	872	0.073132	0.148	0.1217	1
Q86VF7	NRAP	VSHQKKPyCHAHNPK	Y53	0.181	85.94	1730	0.079402	0.181	0.0794	1
Q53GL7	PARP10	YFENRRRsGGGPVLs	S37	0	85.72	1025	0	0	0	1
Q53GL7	PARP10	YLENERRsGGGPLED	S199	0	84.62	1025	0	0	0	1
Q9Y4C8	RBM19	IKNLNFDtTEEKLKE	T741	0.09	89.93	960	0.061471	0.09	0.0615	1
P12694	BCKDHA	KEKVLKLykSMTLLN	Y106	0	98.9	445	0	0	0	1
P12694	BCKDHA	GNDVFAVyNATkEAR	Y307	0.197	98.94	445	0.086421	0.197	0.0864	1
P12694	BCKDHA	TYRIGHHstsDDssA	S337	0.088	95.77	445	0.069952	0.088	0.07	1
P12694	BCKDHA	YRIGHHstsDDssAy	T338	0.119	95.44	445	0.081279	0.119	0.0813	1
P12694	BCKDHA	HHstsDDssAyRsVD	S342	0.087	92.92	445	0.069158	0.087	0.0692	1
P23229	ITGA6	EVGSLIEyEFRVINL	Y871	0.041	94.46	1130	0.017986	0.266	0.1167	1
P49448	GLUD2	CKGGIRYstDVsVDE	S153	0.152	96.17	558	0.120827	0.152	0.1208	1
P49448	GLUD2	EKITRRFtMELAkKG	T206	0.041	98.77	558	0.028004	0.041	0.028	1
P49448	GLUD2	AEGANGPttPEADkI	T409	0.008	98.14	558	0.005464	0.008	0.0055	1
P49448	GLUD2	EGANGPttPEADkIF	T410	0	97.86	558	0	0	0	1
P49448	GLUD2	SARQIMHtAMkyNLG	T524	0.117	98.44	558	0.079913	0.117	0.0799	1
P49448	GLUD2	LDLRTAAyVNAIEkV	Y539	0.016	98.71	558	0.007019	0.016	0.007	1
P36955	SERPINF1	LIEESLtsEFIHDID	S295	0.061	98.47	418	0.04849	0.061	0.0485	0.8
P46199	MTIF2	EKITFLDtPGHAAFS	T235	0.009	92.15	727	0.006147	0.009	0.0061	1
P46199	MTIF2	PSMPVGItGWRDLPs	T419	0.056	96.9	727	0.038249	0.056	0.0382	1
P48380	RFX3	GIRVkPDsPLNRLQE	S260	0.091	88.75	749	0.072337	0.091	0.0723	1
P51690	ARSL	VKLTQHIsAAsLCTP	S81	0.011	98.66	589	0.008744	0.011	0.0087	1
P51690	ARSL	TQHIsAAsLCTPSRA	S84	0.023	97.84	589	0.018283	0.023	0.0183	1
P51690	ARSL	AAFLTGRyPVRSGMV	Y98	0.097	98.76	589	0.042553	0.097	0.0426	1
Q9Y2K9	STXBP5L	LIGYENGtVVFWDLK	T232	0.059	96.32	1186	0.040298	0.059	0.0403	1
Q2TB90	HKDC1	LPLGLTFsFPCRQTK	S155	0.072	97.03	917	0.057234	0.072	0.0572	1
Q2TB90	HKDC1	VGMDGTLykIHPQYP	Y417	0.181	97.14	917	0.079402	0.181	0.0794	1
Q2TB90	HKDC1	EYGLkKksHGLAtVR	S503	0.108	96.24	917	0.085851	0.108	0.0859	1
Q2TB90	HKDC1	AtVRMLPtYVCGLPD	T514	0.054	96.44	917	0.036883	0.054	0.0369	1
Q2TB90	HKDC1	EKMTSGMyLGEIVRQ	Y748	0.109	95.85	917	0.047817	0.109	0.0478	1
Q2TB90	HKDC1	FSRILQEtVKELAPR	T877	0.092	98.75	917	0.062837	0.092	0.0628	1
Q2TB90	HKDC1	CDVTFMLsEDGSGKG	S892	0.026	88.97	917	0.020668	0.026	0.0207	1
Q9Y283	INVS	KDPsAVHtVRCILDA	T200	0.008	96.26	1065	0.005464	0.008	0.0055	1
P56470	LGALS4	WDKVVFNtLQGGkWG	T78	0.085	98.77	323	0.058056	0.085	0.0581	0.8
P0DMV8	HSPA1A	GNRttPsyVAFtDtE	Y41	0.141	98.43	641	0.061855	0.27	0.1142	0.8
P0DMV8	HSPA1A	VALNPQNtVFDAkRL	T66	0	98.04	641	0	0	0	1
P0DMV8	HSPA1A	kPkVQVsykGETkAF	Y107	0.016	94.68	641	0.007019	0.254	0.0997	1
P0DMV8	HSPA1A	PVtNAVItVPAyFND	T145	0.008	97.59	641	0.005464	0.008	0.0055	0.9167
Q8IXH7	NELFCD	HKFStRDyIMEPSIF	Y56	0.234	93.96	590	0.102652	0.234	0.1027	1
Q8IXH7	NELFCD	MEPSIFNtLkRYFQA	T65	0.126	91.97	590	0.08606	0.126	0.0861	1
Q14376	GALE	GLKAVGEsVQkPLDy	S97	0	94.46	348	0	0	0	1
Q14376	GALE	sVQkPLDyYRVNLTG	Y104	0.019	98.38	348	0.008335	0.019	0.0083	1
Q9BQI7	PSD2	ADMDGKRtPRGRRGW	T532	0.013	89.76	771	0.008879	0.013	0.0089	1
Q86SR1	GALNT10	GTGLCADtkHGALGS	T474	0.006	89.73	603	0.004098	0.006	0.0041	1
Q14160	SCRIB	EIyRysRsLEELLLD	S37	0.104	92.09	1630	0.082671	0.104	0.0827	1
Q6P1A2	LPCAT3	QALRLIIsIFLGYPF	S47	0.022	96.78	487	0.017488	0.022	0.0175	1
Q6P1A2	LPCAT3	LIGLAVDyFDGGkDQ	Y159	0.119	97.79	487	0.052204	0.184	0.0675	1
Q6P1A2	LPCAT3	TNPRFTGtIASFNIN	T333	0.054	93.71	487	0.036883	0.054	0.0369	1
Q9P0K1	ADAM22	WGQKVTAsDKYCYEK	S565	0.123	96.38	906	0.097775	0.123	0.0978	1
Q9Y4K3	TRAF6	VIHSPGFyTGKPGYK	Y381	0.026	95.18	522	0.011406	0.026	0.0114	1
Q9Y5Q9	GTF3C3	ALVCSERyNLAVVWL	Y453	0.323	87.35	886	0.141695	0.323	0.1417	1
Q9Y5Q9	GTF3C3	LDARIsLsTLQQQLG	S497	0.069	94.97	886	0.054849	0.069	0.0548	0.9
O43148	RNMT	LNEMAKKyNMKLVYK	Y385	0.221	98.63	476	0.09695	0.221	0.0969	0.9
O43148	RNMT	QVRLPLGtLSKSEWE	T455	0.016	94.65	476	0.010928	0.13	0.0888	1
P08133	ANXA6	HQAIEGDtsGDFLkA	T657	0.158	96.54	673	0.107916	0.158	0.1079	1
P36542	ATP5F1C	kHLLIGVsSDrGLCG	S97	0.075	96.09	298	0.059619	0.075	0.0596	1
Q9NTK5	OLA1	CDGIFHLtRAFEDDD	T124	0.031	96.52	396	0.021173	0.031	0.0212	1
Q9NTK5	OLA1	GALVIPFsGALELKL	S264	0.006	97.86	396	0.004769	0.006	0.0048	1
Q1KMD3	HNRNPUL2	LVNLDtYtsDLHFQV	T252	0.216	92.2	747	0.147531	0.216	0.1475	0.875
Q1KMD3	HNRNPUL2	VNLDtYtsDLHFQVS	S253	0.1	94.16	747	0.079491	0.1	0.0795	0.875
Q1KMD3	HNRNPUL2	YGGQPLFsEkFPTLW	S271	0.13	85.22	747	0.103339	0.13	0.1033	1
Q1KMD3	HNRNPUL2	PVEERVRtAVPPKTI	T442	0.087	92.25	747	0.059422	0.087	0.0594	0.9091
Q1KMD3	HNRNPUL2	KENPEKRyNVLGAET	Y481	0.202	95.21	747	0.088614	0.202	0.0886	1
P22304	IDS	PFFLAVGyHKPHIPF	Y225	0	98.93	550	0	0	0	0.8571
P22304	IDS	KPHIPFRyPKEFQKL	Y234	0	98.86	550	0	0	0	0.9375
P18433	PTPRA	sPstNRKyPPLPVDk	Y218	0.168	96.15	802	0.073699	0.227	0.0996	1
P18433	PTPRA	PVEGVPDsDYINASF	S293	0.115	97.7	802	0.091415	0.115	0.0914	1
P18433	PTPRA	IQNDKMRtGNLPANM	T552	0.196	97	802	0.133871	0.196	0.1339	1
P18433	PTPRA	RGEENTDyVNASFID	Y588	0.016	98.36	802	0.007019	0.016	0.007	1
P18433	PTPRA	CYKVVQEyIDAFsDy	Y791	0.297	95.45	802	0.13029	0.297	0.1303	1
Q92503	SEC14L1	SVQGsHVtRWPGFYI	T626	0.025	88.58	715	0.017075	0.025	0.0171	1
Q99707	MTR	IRVCTRAyHLLVKKL	Y520	0.216	98.36	1265	0.094756	0.216	0.0948	1
Q2WGJ9	FER1L6	GEVRSQNyQIAITIT	Y83	0.063	85.82	1857	0.027637	0.063	0.0276	1
P14635	CCNB1	TSKHAkIsTLPQLNS	S413	0.019	97.94	433	0.015103	0.019	0.0151	1
Q13423	NNT	NEkRVALsPAGVQNL	S75	0.033	97.03	1086	0.026232	0.033	0.0262	1
Q13423	NNT	GAkEVLAsDLVVKVR	S122	0.082	95.88	1086	0.065183	0.082	0.0652	1
Q13423	NNT	LYIHKGItHIGytDL	T369	0.15	97.48	1086	0.102452	0.15	0.1025	1
Q9H7F0	ATP13A3	ELEASVAsPFTSkTP	S909	0.015	77.08	1226	0.011924	0.115	0.0914	1
O95436	SLC34A2	ISGILLWyPIPFtRL	Y503	0.099	94.48	690	0.04343	0.099	0.0434	1
P23416	GLRA2	HYNTGKFtCIEVKFH	T242	0.041	97.22	452	0.028004	0.041	0.028	1
P14868	DARS1	EkyDtDFyILDkyPL	Y389	0.016	98.86	501	0.007019	0.016	0.007	1
P14868	DARS1	DFyILDkyPLAVRPF	Y394	0.053	98.63	501	0.02325	0.053	0.0232	1
P60900	PSMA6	DrHItIFsPEGrLyQ	S17	0.086	94.66	246	0.068363	0.086	0.0684	1
P60900	PSMA6	FsPEGrLyQVEyAFk	Y23	0.059	96.11	246	0.025882	0.059	0.0259	0.9231
P60900	PSMA6	VTHLFkItENIGCVM	T73	0.194	98.65	246	0.132505	0.194	0.1325	0.8333
Q96Q07	BTBD9	FPARVCRyIRIVGTH	Y386	0.226	98.29	612	0.099143	0.226	0.0991	1
P22612	PRKACG	YLyLVMEyVPGGEMF	Y123	0.215	97.59	351	0.094317	0.215	0.0943	0.9231
Q8NFF5	FLAD1	SLGSRENtVRNPALK	T553	0.073	93.02	587	0.04986	0.073	0.0499	1
P48378	RFX2	RSsLyNHyLRHCQEH	Y224	0.008	94.35	723	0.003509	0.008	0.0035	0.9167
P48378	RFX2	GIRLKPDsPLNRLQE	S276	0.074	89.33	723	0.058824	0.074	0.0588	1
Q96F63	CCDC97	rFRAPLLyEQyIGQy	Y185	0.043	96.67	343	0.018863	0.189	0.0829	1
P0CG22	DHRS4L1	PLPGFsPyNVsKTAL	Y185	0.166	89.23	281	0.072822	0.27	0.1184	0.9167
P0CG22	DHRS4L1	GFsPyNVsKTALLGL	S188	0.021	92.94	281	0.016693	0.021	0.0167	1
Q7Z7M0	MEGF8	DCGCSFHsHCRKRGP	S1169	0.007	82.385	2845	0.005564	0.007	0.0056	1
Q7Z7M0	MEGF8	CERCRPGsFGNATGS	S1198	0.037	83.625	2845	0.029412	0.037	0.0294	0.875
Q8WZ64	ARAP2	KHQLEDVtAVLKSFL	T1186	0.013	96.51	1704	0.008879	0.013	0.0089	1
Q3KQV9	UAP1L1	VTYPkGMyRVGLPSR	Y128	0.3	97.57	507	0.131606	0.3	0.1316	1
Q8IY22	CMIP	RLTLPSkstDADLAR	S647	0.097	96.22	773	0.077107	0.097	0.0771	1
Q8IY22	CMIP	DAGLRLLsEHLTMLQ	S707	0.093	88.96	773	0.073927	0.093	0.0739	1
Q8WTS6	SETD7	VEADEELtVAYGYDH	T332	0.14	98.79	366	0.095622	0.14	0.0956	1
Q5FWF4	ZRANB3	QFQkDPDtRVAILSI	T390	0	94.27	1079	0	0	0	1
Q9NRD9	DUOX1	QKVNFVLsSNRGRRT	S694	0.004	92.4	1551	0.00318	0.004	0.0032	1
Q8WXG6	MADD	TLLHNLIsyMLLMKV	S1380	0.004	94.69	1647	0.00318	-0.005	0.0178	1
P06737	PYGL	WIRTQQHyyDKCPKr	Y75	0.121	91.05	847	0.053081	0.216	0.0855	0.8667
P06737	PYGL	AHLCIVGsHAVNGVA	S450	0.026	98.31	847	0.020668	0.026	0.0207	1
P06737	PYGL	QENKLkFsQFLETEY	S547	0.096	96.77	847	0.076312	0.071	0.0995	1
P06737	PYGL	MIIKLITsVADVVNN	S626	0.095	98.39	847	0.075517	0.095	0.0755	0.8
P06737	PYGL	QIDNGFFsPkQPDLF	S752	0.109	96.54	847	0.086646	0.151	0.1439	1
P06737	PYGL	RFKVFADyEAYVkCQ	Y778	0.067	98.75	847	0.029392	0.102	0.0447	1
Q8N135	LGI4	CFVVADAsKAGSTTL	S337	0.176	96.38	537	0.139905	0.176	0.1399	1
Q8NFW8	CMAS	FQSVWVStDHDEIEN	T92	0	98.06	434	0	0	0	1
Q8NFW8	CMAS	IREEGyDsVFSVVRR	S168	0.003	98.57	434	0.002385	0.003	0.0024	1
Q9NYQ8	FAT2	PLFSPPSyRVTISED	Y153	0.304	93.16	4349	0.13336	0.341	0.1496	1
Q12923	PTPN13	RyKNILPyDATRVPL	Y2249	0.026	92.93	2485	0.011406	0.026	0.0114	0.9444
Q12923	PTPN13	DDLLTFIsyMRHIHR	S2393	0.097	93.47	2485	0.077107	0.097	0.0771	1
Q12923	PTPN13	DLLTFIsyMRHIHRS	Y2394	0.229	94.05	2485	0.100459	0.229	0.1005	1
O00743	PPP6C	AFCDLVWsDPEDVDT	S197	0	98.62	305	0	0	0	1
O00743	PPP6C	DVDTWAIsPRGAGWL	S208	0.099	97.16	305	0.078697	0.099	0.0787	1
Q9NPH5	NOX4	WQENRPDyVNIQLYL	Y491	0.097	96.19	578	0.042553	0.097	0.0426	1
Q8NGK0	OR51G2	VSATFLLsGIPGLER	S20	0.104	82.56	314	0.082671	0.104	0.0827	1
Q9UJM3	ERRFI1	IENGKKVsstHyyLL	S390	0.187	96.71	462	0.148649	0.187	0.1486	1
O60241	ADGRB2	TSRVMtVtVRPPtQP	T845	0.186	90.78	1585	0.127041	0.186	0.127	1
O75674	TOM1L1	GksHRDPyATSVGHL	Y11	0.233	96.18	476	0.102214	0.233	0.1022	1
Q01085	TIAL1	HVFVGDLsPEITTED	S105	0.029	92.38	375	0.023053	0.029	0.0231	1
P06733	ENO1	FDsrGNPtVEVDLFt	T19	0.022	98.86	434	0.015026	0.044	0.0301	1
P06733	ENO1	tVEVDLFtskGLFRA	T26	0.103	98.12	434	0.07035	0.103	0.0703	1
P06733	ENO1	LFRAAVPsGAstGIy	S37	0.028	95.66	434	0.022258	0.028	0.0223	1
P06733	ENO1	ANAILGVsLAVCkAG	S115	0	98.91	434	0	0	0	1
P06733	ENO1	VEkGVPLyRHIADLA	Y131	0.162	98.79	434	0.071067	0.162	0.0711	1
P06733	ENO1	MrIGAEVyHNLkNVI	Y189	0.13	98.91	434	0.057029	0.259	0.1136	1
P06733	ENO1	EFFRsGkyDLDFksP	Y257	0.001	98.61	434	0.000439	0.001	0.0004	1
P06733	ENO1	PDQLADLyksFIkDy	Y280	0.001	98.63	434	0.000439	0.001	0.0004	0.9333
P06733	ENO1	AkAVNEksCNCLLLk	S336	0	98.61	434	0	0	0	1
Q9Y490	TLN1	LVQGVRGsQAQPDsP	S973	0	81.99	2541	0	0.151	0.12	1
P08621	SNRNP70	RGyAFIEyEHERDMH	Y151	0.007	97.38	437	0.003071	0.007	0.0031	1
Q9Y6N8	CDH10	KGDGSLKyILsGDGA	Y91	0.104	92.64	788	0.045623	0.104	0.0456	1
Q9Y6N8	CDH10	DYESRRLyTLKVEAE	Y344	0.165	96.54	788	0.072383	0.226	0.0991	1
Q8NET8	TRPV3	EKRLRSLsRKFtDWA	S374	0.009	87.62	790	0.007154	0.009	0.0072	1
P14649	MYL6B	VGDGKILysQCGDVM	Y86	0.329	95.95	208	0.144328	0.329	0.1443	1
Q5T440	IBA57	RMGWRLLtQDEGPAL	T200	0	96.37	356	0	0	0	1
Q9NQT8	KIF13B	CsGLFERtQKEENEE	T134	0.069	93.1	1826	0.047128	0.069	0.0471	1
Q9NQT8	KIF13B	SLGGNSKtAMVATVs	T324	0.08	94.78	1826	0.054641	0.08	0.0546	0.9
Q9NQT8	KIF13B	tAMVATVsPAADNYD	S331	0.002	92.46	1826	0.00159	0.002	0.0016	1
Q02094	RHAG	VLtAFAFssLVEHRG	S258	0	98.78	409	0	0	0	1
A8K2U0	A2ML1	QGCVYVQtVLRYNIL	T1312	0.051	90.96	1454	0.034834	0.092	0.0628	1
P43405	SYK	GKISREEsEQIVLIG	S178	0	96.13	635	0	0	0	1
P43405	SYK	LWQLVEHySYKADGL	Y244	0.004	93.7	635	0.001755	0.004	0.0018	1
Q9Y6R4	MAP3K4	LCQEQTSsQPVIAKA	S979	0.068	91.16	1608	0.054054	0.068	0.0541	1
P26639	TARS1	LQRIyGIsFPDPkML	S301	0	97.95	723	0	0	0	1
P26639	TARS1	IGRDQELyFFHELsP	Y333	0.143	98.14	723	0.062732	0.143	0.0627	1
P26639	TARS1	rGFQEVVtPNIFNsR	T374	0.175	97.66	723	0.119527	0.175	0.1195	1
P26639	TARS1	VtPNIFNsRLWMTSG	S380	0.092	96.72	723	0.073132	0.092	0.0731	1
P26639	TARS1	PIRFNLtyVsHDGDD	Y575	0.132	96.11	723	0.057907	0.132	0.0579	1
P26639	TARS1	RFNLtyVsHDGDDkk	S577	0.061	89.75	723	0.04849	0.061	0.0485	1
P26639	TARS1	QQLkEFRskQAEEEF	S716	0.084	93.58	723	0.066773	0.084	0.0668	1
O14746	TERT	RPGLLGAsVLGLDDI	S679	0.161	94.66	1132	0.127981	0.161	0.128	1
Q96EM0	L3HYPDH	sPtGSGVtARIALQY	T278	0	98.79	354	0	0	0	0.9286
Q9Y5H1	PCDHGA2	GYYAQVVyFLEKSPG	Y279	0.181	93.9	932	0.079402	0.181	0.0794	1
P05771	PRKCB	PNGLSDPyVkLkLIP	Y195	0.106	98.62	671	0.046501	0.178	0.0781	1
P46060	RANGAP1	LLRLGPksSVLIAQQ	S453	0.102	72.3	587	0.081081	0.102	0.0811	1
P46060	RANGAP1	SVLIAQQtDtsDPEk	T461	0.11	90.34	587	0.075131	0.11	0.0751	1
P46060	RANGAP1	LIAQQtDtsDPEkVV	T463	0.157	92.27	587	0.107233	0.157	0.1072	1
Q9H8M5	CNNM2	EAsAFsyyGVMALTA	Y713	0.193	95.37	875	0.084666	0.193	0.0847	1
Q5T9C9	PIP5KL1	HLQRHPHsLLARLLG	S180	0	96.41	394	0	0	0	0.8333
Q16555	DPYSL2	PGGIDVHtRFQMPDQ	T74	0	98.7	572	0	0	0	0.8
Q16555	DPYSL2	MPDQGMTsADDFFQG	S85	0.064	96.02	572	0.050875	0.125	0.0997	1
Q14166	TTLL12	FkDYRkLsQERPGVL	S348	0.073	96.43	644	0.058029	0.073	0.058	1
Q14166	TTLL12	tELPQFVsyFQQRER	S402	0	97.93	644	0	0	0	1
Q14166	TTLL12	HVTkSLHsIIRHRES	S437	0.03	96.37	644	0.023847	0.03	0.0238	0.8333
Q14166	TTLL12	DDyEkHFtVMNyDPD	T513	0.145	95.17	644	0.099037	0.145	0.099	1
Q7Z6Z7	HUWE1	NPTTVLEsPHSLPAk	S1218	0.081	89.83	4374	0.064388	0.081	0.0644	1
P49591	SARS1	ALANLkVsQIKKVRL	S101	0.117	94.76	514	0.093005	0.117	0.093	1
O15021	MAST4	KLTDFGLsKVGLMSM	S715	0.077	76.9	2623	0.061208	0.077	0.0612	0.8889
Q96QD8	SLC38A2	RRRMMNVsKISFFAM	S328	0.002	97.88	506	0.00159	0.002	0.0016	0.8889
Q9UN66	PCDHB8	DRESRAEyNVTITVT	Y418	0.17	92.39	801	0.074577	0.17	0.0746	1
Q9Y4D1	DAAM1	HYQQRLQsLYFKKKF	S776	0.031	97.64	1078	0.024642	0.031	0.0246	1
Q9Y4D1	DAAM1	PKVEAIRsGsEEVFR	S799	0.121	97.84	1078	0.096185	0.121	0.0962	1
Q9Y4D1	DAAM1	VEAIRsGsEEVFRSG	S801	0.018	97.78	1078	0.014308	0.018	0.0143	1
O75487	GPC4	QYHFTDEyLECVSKY	Y186	0.287	92.64	556	0.125903	0.287	0.1259	1
Q13813	SPTAN1	RKAkLGDsHDLQRFL	S1338	0.07	86.56	2472	0.055644	0.076	0.0676	0.8
Q07866	KLC1	YQRALEIyQtkLGPD	Y369	0.123	97.62	573	0.053958	0.123	0.054	1
P14923	JUP	AMIVNQLskKEASRR	S170	0	96.77	745	0	0	0	1
P14923	JUP	SRRALMGsPQLVAAV	S182	0.166	96.11	745	0.131956	0.166	0.132	1
P14923	JUP	SkNkTLVtQNSGVEA	T430	0.157	98.6	745	0.107233	0.157	0.1072	1
P14923	JUP	VCALRHLtSRHPEAE	T463	0.008	98.74	745	0.005464	0.008	0.0055	1
Q9H7D0	DOCK5	KDsFQIAtLICSTKL	T624	0.117	94.86	1870	0.079913	0.117	0.0799	0.9167
Q8N960	CEP120	NKYTKFKsEIQIsIA	S124	0.002	94.9	986	0.00159	0.002	0.0016	1
P15311	EZR	kDNAMLEyLKIAQDL	Y191	0.056	98.74	586	0.024566	0.056	0.0246	1
P15311	EZR	IAQDLEMyGINyFEI	Y201	0.131	98.39	586	0.057468	0.215	0.0943	1
P15311	EZR	CMGNHELyMRRRkPD	Y291	0.02	93.86	586	0.008774	0.189	0.0829	1
Q12929	EPS8	VINItyDstPEDVKT	S725	0.121	88.61	822	0.096185	0.121	0.0962	1
Q9P0M6	MACROH2A2	LGQKLsLtQSDISHI	T200	0.002	93.13	372	0.001366	0.002	0.0014	0.9091
P09622	DLD	VIGVELGsVWQRLGA	S230	0.006	98.84	509	0.004769	0.006	0.0048	0.9
P09622	DLD	GFkFkLNtkVTGATK	T276	0.173	98	509	0.118161	0.173	0.1182	1
Q9Y6X8	ZHX2	LDRLRVEtKLsRREI	T566	0.037	92.76	837	0.025272	0.037	0.0253	1
P48449	LSS	VFGTALNyVSLRILG	Y158	0.011	98.94	732	0.004826	0.011	0.0048	0.8
P48449	LSS	DRFTkSIsIGPISkT	S334	0.001	98.76	732	0.000795	0.001	0.0008	0.8
P48449	LSS	HVSRIPDyLWMGLDG	Y368	0.012	98.89	732	0.005264	0.012	0.0053	0.8824
Q9Y5E9	PCDHB14	AGTESAHySVAEETE	Y33	0.229	90.59	798	0.100459	0.229	0.1005	1
O75592	MYCBP2	EDGSIFFtGsAsKGE	T606	0.001	94.065	4678	0.000683	0.001	0.0007	1
P49642	PRIM1	IHPFIRksINIIKkY	S215	0.002	98.7	420	0.00159	0.002	0.0016	0.8889
P49642	PRIM1	PRLDINVskGINHLL	S310	0.019	94	420	0.015103	0.019	0.0151	0.8889
P49642	PRIM1	HPkTGRIsVPIDLQK	S331	0.017	98.82	420	0.013514	0.017	0.0135	1
Q9UQC9	CLCA2	MDRNsLQsAVSNIAQ	S876	0.087	96.89	943	0.069158	0.087	0.0692	1
Q9BTP7	FAAP24	VVEKTRMsEQYFPAL	S97	0	95.83	215	0	0	0	1
P16298	PPP3CB	RYLFLGDyVDRGYFS	Y128	0	98.9	524	0	0	0	1
Q9BWG4	SSBP4	EKLALyVyEYLLHIG	Y26	0.239	94.9	385	0.104846	0.239	0.1048	0.8
P08581	MET	FGCVyHGtLLDNDGk	T1096	0.15	93.75	1390	0.102452	0.15	0.1025	1
Q6UX04	CWC27	DELNNKHtIFGKVTG	T128	0.003	93.38	472	0.002049	0.003	0.002	1
Q9UHW5	GPN3	LVMGPAGsGkSTyCA	S14	0.015	95.17	284	0.011924	0.015	0.0119	1
Q8NE18	NSUN7	VSHMSILtNNNtsKV	T314	0.003	92.12	718	0.002049	0.003	0.002	1
Q8NE18	NSUN7	ILtNNNtsKVFVCGV	S319	0.017	89.27	718	0.013514	0.017	0.0135	1
Q14191	WRN	YCPSRkMtQQVTGEL	T777	0	92.45	1432	0	0	0	1
Q14807	KIF22	LMDLLQLtREEGAEG	T158	0.134	91.47	665	0.091524	0.199	0.1359	1
Q9UK32	RPS6KA6	EIEILMRyGQHPNII	Y474	0.201	85.96	745	0.088176	0.201	0.0882	1
Q6VAB6	KSR2	LKSKNVFyDNGKVVI	Y794	0.337	96.39	950	0.147837	0.337	0.1478	1
Q6VAB6	KSR2	DNGKVVItDFGLFsI	T802	0.135	93.07	950	0.092207	0.135	0.0922	1
Q8N7B1	HORMAD2	NEDIKKAsVLLIRKL	S157	0	93.2	307	0	0	0	1
Q9UER7	DAXX	VIEQRIPyRGTRyPE	Y259	0.063	98.15	740	0.027637	0.063	0.0276	1
P55289	CDH12	DREVKEQyQVLIQAK	Y233	0.171	95.64	794	0.075015	0.171	0.075	1
Q9UHG0	DCDC2	VVKsVLVyRNGDPFY	Y22	0.037	93.26	476	0.016231	0.082	0.036	0.9286
Q9UHG0	DCDC2	EAFKKLNyLDIGEIK	Y99	0.014	87.47	476	0.006142	0.014	0.0061	1
Q9NWS0	PIH1D1	FYRRMQNsDFLRELV	S135	0.079	91.3	290	0.062798	0.079	0.0628	0.8
Q03154	ACY1	kDSEGYIyARGAQDM	Y107	0.306	98.66	408	0.134238	0.306	0.1342	1
Q9BUQ8	DDX23	EESDQGPyAIILAPt	Y470	0.158	94.99	820	0.069312	0.158	0.0693	1
Q9BUQ8	DDX23	yAIILAPtRELAQQI	T477	0.138	88.2	820	0.094256	0.154	0.1052	1
Q9BUQ8	DDX23	GKHKYRQtVMFTATM	T602	0.011	97.27	820	0.007513	0.011	0.0075	1
Q9BUQ8	DDX23	VERLARSyLRRPAVV	Y620	0.056	93.94	820	0.024566	0.056	0.0246	1
Q96S59	RANBP9	QNNLRVHyKGHGKTP	Y189	0.164	98.82	729	0.071944	0.164	0.0719	1
Q12805	EFEMP1	RSDRSVPsDIFQIQA	S408	0.169	94.02	493	0.134341	0.169	0.1343	1
A7KAX9	ARHGAP32	LADYCSItNMHAKNL	T514	0	94.03	2087	0	0	0	1
P17301	ITGA2	KEKNPLMyLTGVQTD	Y1005	0.021	92.76	1181	0.009212	0.021	0.0092	1
P17301	ITGA2	DVHMKGEyFVNVtTR	Y1071	0.091	90.29	1181	0.03992	0.266	0.0828	1
Q15306	IRF4	QLDISDPykVyRIVP	Y122	0.068	94.88	451	0.029831	0.318	0.1395	0.9
Q9Y2E4	DIP2C	GGIHLsEtKQLFLEG	T898	0	92.85	1556	0	0	0	1
Q9HAS0	C17orf75	KLkAIQDtNNLkRFI	T330	0.106	89.33	396	0.072399	0.106	0.0724	0.8889
O60645	EXOC3	FGSTQGLsDELAKQL	S184	0.053	92.78	745	0.04213	0.053	0.0421	1
P43628	KIR2DL3	tVILQCWsDVRFQHF	S51	0.041	95.52	341	0.032592	0.041	0.0326	1
Q9NRD8	DUOX2	QRRVPANyADGVyQA	Y65	0.135	95.3	1548	0.059223	0.23	0.1009	1
Q9NRD8	DUOX2	LPNPRRLsNAATRGI	S85	0	95.96	1548	0	0	0	1
Q01780	EXOSC10	DDTHYLLyIyDKMRL	Y446	0.248	98.16	885	0.108794	0.248	0.1088	1
Q01780	EXOSC10	THYLLyIyDKMRLEM	Y448	0.021	98	885	0.009212	0.021	0.0092	1
Q01780	EXOSC10	PIFTDEsyLELYRKQ	Y491	0.284	84.13	885	0.124587	0.284	0.1246	1
O15020	SPTBN2	IETDIVAySGRVQAV	Y477	0.193	82.07	2390	0.084666	0.193	0.0847	1
Q6PJF5	RHBDF2	IAIIFILsGItGNLA	S700	0.001	97.98	856	0.000795	0.001	0.0008	1
Q6PJF5	RHBDF2	IFILsGItGNLAsAI	T703	0.001	97.48	856	0.000683	0.001	0.0007	1
Q6PJF5	RHBDF2	GItGNLAsAIFLPYR	S708	0	92.15	856	0	0	0	1
O14744	PRMT5	VEKIRRNsEAAMLQE	S103	0.019	96.7	637	0.015103	0.019	0.0151	1
O14744	PRMT5	SEKEFCSyLQyLEyL	Y280	0	96.72	637	0	0	0	0.9167
O14744	PRMT5	EFCSyLQyLEyLSQN	Y283	0.207	95.77	637	0.090808	0.207	0.0908	1
O14744	PRMT5	DNLESQTyEVFEkDP	Y324	0.293	91.64	637	0.128535	0.293	0.1285	1
O00757	FBP2	IKKKGKIySLNEGyA	Y210	0.116	98.75	339	0.050888	0.116	0.0509	1
O00757	FBP2	VyGGIFLyPANQKSP	Y265	0.327	98.19	339	0.14345	0.327	0.1434	1
Q00325	SLC25A3	MQVDPQkykGIFNGF	Y100	0.165	86.4	362	0.072383	0.165	0.0724	0.9231
Q00325	SLC25A3	IFNGFsVtLkEDGVr	T110	0.002	89.84	362	0.001366	0.002	0.0014	1
Q00325	SLC25A3	ERTVEALykFVVPkP	Y246	0.261	87.5	362	0.114497	0.261	0.1145	0.9167
P21291	CSRP1	ADkDGEIyCkGCyAk	Y166	0.16	88.85	193	0.07019	0.2	0.0877	1
Q15738	NSDHL	RILtGLNyEAPKYHI	Y288	0.187	96.37	373	0.082034	0.187	0.082	1
P51812	RPS6KA3	KLTDFGLskESIDHE	S215	0.002	65.41	740	0.00159	0.002	0.0016	1
Q58WW2	DCAF6	LAVGCSDssVRIYDR	S214	0	93.23	860	0	0	0	0.9091
Q58WW2	DCAF6	AVGCSDssVRIYDRR	S215	0	94.48	860	0	0	0	1
P49683	PRLHR	PLLVILLsYVRVSVK	S244	0.138	86.5	370	0.109698	0.138	0.1097	1
Q8NEM2	SHCBP1	FYERFRAyQDyILAD	Y85	0.018	94.88	672	0.007896	0.018	0.0079	0.8571
Q8NEM2	SHCBP1	EEEDEyDyFVRCVEP	Y219	0.009	90.58	672	0.003948	0.009	0.0039	1
Q6AI08	HEATR6	SIQALIstVLTEAAM	T963	0.087	95.95	1181	0.059422	0.087	0.0594	1
P80365	HSD11B2	ATVLELNsPGAIELR	S118	0.187	94.78	405	0.148649	0.187	0.1486	1
P80365	HSD11B2	PQELLQAyGKDYIEH	Y295	0.328	94.62	405	0.143889	0.328	0.1439	1
Q6UY18	LINGO4	LLQELDLsyNQLSTL	S92	0.051	98.03	593	0.040541	0.051	0.0405	1
Q96JG6	VPS50	IMsQHNIyVDALLKE	Y815	0.08	93.1	964	0.035095	0.08	0.0351	0.8462
Q96JG6	VPS50	LMKLEKLtDIRPIPD	T892	0.075	85.03	964	0.051226	0.075	0.0512	1
P39687	ANP32A	kELVLDNsRsNEGKL	S27	0.055	96.18	249	0.04372	0.055	0.0437	1
P39687	ANP32A	NLTHLNLsGNkIkDL	S96	0.185	98.08	249	0.147059	0.185	0.1471	1
P52701	MSH6	ERVDTCHtPFGkRLL	T767	0.009	96.82	1360	0.006147	0.009	0.0061	1
Q9UL62	TRPC5	NIYKALAsPsLIALS	S205	0.025	94.63	973	0.019873	0.025	0.0199	0.9
Q9UL62	TRPC5	YKALAsPsLIALSSE	S207	0.006	93.7	973	0.004769	0.14	0.1113	1
Q9UL62	TRPC5	GWELKELsKVENEFK	S231	0.003	93.28	973	0.002385	0.003	0.0024	1
Q8TB73	NDNF	SLGRTTVtLAWKPSP	T193	0.192	97.51	568	0.131139	0.192	0.1311	0.8571
P22570	FDXR	HLERTDItkAALGVL	T208	0.077	98.09	491	0.052592	0.077	0.0526	1
P22570	FDXR	PRPRKRLtELLLRTA	T277	0.012	95.93	491	0.008196	0.012	0.0082	1
P22570	FDXR	sPQQVLPsPDGRRAA	S317	0.144	97.92	491	0.114468	0.144	0.1145	1
Q9UIF3	TEKT2	EVEVIEAtKKALQQK	T147	0.023	97.11	430	0.015709	0.023	0.0157	1
Q06124	PTPN11	PNEPVsDyINANIIM	Y304	0.019	98.65	593	0.008335	0.098	0.043	1
P10155	RO60	GLAIVTKyItKGWkE	Y201	0.276	97.25	538	0.121077	0.276	0.1211	1
P10155	RO60	EKALsVEtEkLLkYL	T222	0.075	92.47	538	0.051226	0.075	0.0512	1
P10155	RO60	LGSILNAstVAAAMC	S393	0.115	91.14	538	0.091415	0.115	0.0914	1
P10155	RO60	GSILNAstVAAAMCM	T394	0.137	89.1	538	0.093573	0.137	0.0936	0.8571
Q86XI2	NCAPG2	DSIERFLyESSSRTL	Y1130	0.191	88.41	1143	0.083789	0.191	0.0838	0.8182
Q9H4B4	PLK3	ANRKtVHyNPTsTKH	Y506	0.304	94.47	646	0.13336	0.304	0.1334	1
O00754	MAN2B1	DPTRRFIyVEIAFFS	Y118	0.01	98.79	1011	0.004387	0.01	0.0044	1
O00754	MAN2B1	TWGKEVIsRFDTPLE	S731	0.001	98.82	1011	0.000795	0.001	0.0008	1
O00754	MAN2B1	TITRLQEttLVANQL	T954	0.098	97.09	1011	0.066935	0.098	0.0669	1
O15269	SPTLC1	KTEEAIIySYGFATI	Y164	0.04	97.27	473	0.017547	0.04	0.0175	1
O15269	SPTLC1	EKCLPPPsIRVVVTV	S443	0.009	98.48	473	0.007154	0.009	0.0072	1
Q9NWM0	SMOX	KLAMIQQyLKVESCE	Y201	0.202	95.77	555	0.088614	0.247	0.1084	1
Q53TQ3	INO80D	AsKEPECtGQLIQEL	T417	0.15	86.67	1027	0.102452	0.15	0.1025	1
P49770	EIF2B2	MTIGFSRtVEAFLkE	T173	0.172	94.4	351	0.117478	0.172	0.1175	0.8889
P49770	EIF2B2	VNkVIIGtktILANG	T236	0.092	93.06	351	0.062837	0.092	0.0628	1
P49770	EIF2B2	kVIIGtktILANGAL	T238	0.006	91.79	351	0.004098	0.18	0.1229	1
Q86WB0	ZC3HC1	AGkPFELsPLVCAKY	S98	0.035	95.49	502	0.027822	0.18	0.1431	1
Q86WB0	ZC3HC1	CFWPDsPsPDRFGML	S163	0.028	96.14	502	0.022258	0.028	0.0223	1
Q96Q15	SMG1	KLLyLCAtyKALEtV	T256	0.005	94.63	3661	0.003415	0.005	0.0034	1
P11245	NAT2	AYFERIGyKNSRNKL	Y12	0.135	98.21	290	0.059223	0.135	0.0592	1
A6NGE7	URAD	LAELNAQyRARFGFP	Y111	0	98.68	173	0	0	0	1
O43707	ACTN4	HRPELIEyDkLRkDD	Y212	0.247	91.8	911	0.108355	0.247	0.1084	0.8
O14958	CASQ2	GFFKSEDsEyyKAFE	S176	0.147	97.6	399	0.116852	0.147	0.1169	1
O14958	CASQ2	KSEDsEyyKAFEEAA	Y179	0.132	98.61	399	0.057907	0.132	0.0579	1
Q7Z6M2	FBXO33	LEIVTPTsLSSLSNA	S268	0.006	95.08	555	0.004769	0.006	0.0048	1
P10253	GAA	MDSRRDFtFNKDGFR	T415	0.218	98.8	952	0.148897	0.218	0.1489	1
P10253	GAA	PFMRNHNsLLsLPQE	S676	0.158	97.44	952	0.125597	0.158	0.1256	1
P10253	GAA	RNHNsLLsLPQEPYS	S679	0.119	98.32	952	0.094595	0.119	0.0946	1
Q9BX63	BRIP1	AYSGVPMtILSsRDH	T274	0	95.4	1249	0	0	0	1
Q9H1D9	POLR3F	AASkKKVyMLYNLQP	Y150	0.296	92.98	316	0.129851	0.296	0.1299	1
O00763	ACACB	YyLDISLyKEVTDSR	Y1664	0.021	89.94	2458	0.009212	0.021	0.0092	1
O00763	ACACB	AEGIPKIyVAANsGA	Y1826	0.033	98.1	2458	0.014477	0.033	0.0145	1
Q16878	CDO1	KFDQYRYtRNLVDQG	T59	0.04	97.24	200	0.027321	0.04	0.0273	1
Q9UK99	FBXO3	RNkNEVFyQCPDQMA	Y223	0.13	97.94	471	0.057029	0.13	0.057	1
Q9Y574	ASB4	NCRPNGKtPLHVACE	T109	0.024	97.85	426	0.016392	0.024	0.0164	1
P62280	RPS11	IDkkCPFtGNVsIrG	T63	0.067	93.9	158	0.045762	0.057	0.102	1
P08133	ANXA6	QGAkyrGsIHDFPGF	S13	0.188	95.42	673	0.149444	0.188	0.1494	1
P08133	ANXA6	TGkPIEAsIRGELsG	S229	0.01	89.56	673	0.007949	0.01	0.0079	1
P08133	ANXA6	kNDTsGEykKTLLKL	Y313	0.164	98.25	673	0.071944	0.164	0.0719	0.8571
Q16222	UAP1	VAYPkGMyDVGLPSR	Y125	0.284	98.03	522	0.124587	0.284	0.1246	1
Q16222	UAP1	YIMTSGRtMESTkEF	T170	0.008	95.83	522	0.005464	0.008	0.0055	1
Q16222	UAP1	VLREDEFsPLkNADS	S404	0.103	98.54	522	0.081876	0.103	0.0819	0.9
Q96HL8	SH3YL1	KETNRKFyCQDIRAY	Y180	0.323	96.5	342	0.141695	0.323	0.1417	1
O95759	TBC1D8	LRRVLTAyAHRNPKI	Y580	0	96.09	1140	0	0	0	1
Q9Y397	ZDHHC9	AAMLFLFsMAtLLRT	S79	0.003	98.59	364	0.002385	0.003	0.0024	0.8889
Q9Y397	ZDHHC9	LFLFsMAtLLRTSFS	T82	0.097	98.57	364	0.066252	0.097	0.0663	1
Q9H5V8	CDCP1	LVPKDRLsLVLVPAQ	S458	0	93.05	836	0	0	0	1
P14324	FDPS	DIQDNkCsWLVVQCL	S334	0.042	98.35	419	0.033386	0.042	0.0334	1
P10696	ALPG	ILGGGRKyMFPMGtP	Y225	0.126	98.88	532	0.055274	0.126	0.0553	1
P10696	ALPG	QLtsEEDtLSLVtAD	T369	0.02	98.76	532	0.01366	0.02	0.0137	1
P10696	ALPG	EDtLSLVtADHSHVF	T374	0.001	98.92	532	0.000683	0.001	0.0007	0.8333
P10696	ALPG	ARDRkAytVLLyGNG	T408	0.055	98.84	532	0.037566	0.055	0.0376	1
P10696	ALPG	PDVtEsEsGsPEyRQ	S433	0.007	98.12	532	0.005564	0.007	0.0056	1
O60741	HCN1	PKVIKMNyLKSWFVV	Y217	0.228	93.95	890	0.10002	0.228	0.1	1
Q14164	IKBKE	GEEGQSIykLTDFGA	Y153	0.02	98.3	716	0.008774	0.02	0.0088	1
Q7Z3J2	VPS35L	HDSVNALtLEDEKRM	T625	0.176	92.29	963	0.12021	0.176	0.1202	1
P0C024	NUDT7	GKLHLLFtVRSEKLR	T58	0.007	98.56	238	0.004781	0.007	0.0048	0.8182
P0C024	NUDT7	TDMDDAAtALREAQE	T88	0.001	98.72	238	0.000683	0.001	0.0007	0.9167
P42702	LIFR	VGPRATSyTLVESFS	Y369	0.078	92.59	1097	0.034217	0.158	0.0693	1
P42702	LIFR	KGVENssyLVALDKL	Y492	0.122	92.72	1097	0.05352	0.122	0.0535	1
P42702	LIFR	LRGFLRGyLFyFGKG	Y759	0	93.47	1097	0	0	0	1
P42702	LIFR	DLQGkTSyHLVLRAY	Y807	0.153	90.03	1097	0.067119	0.153	0.0671	1
Q9NTJ3	SMC4	GPFHkRFsCIIGPNG	S109	0	91.8	1288	0	0	0	1
Q9NTJ3	SMC4	LsVLIHNsDEHkDIQ	S149	0.126	83.36	1288	0.100159	0.126	0.1002	1
Q9NTJ3	SMC4	CRDNTSVyHIsGkkK	Y197	0.208	94.72	1288	0.091247	0.208	0.0912	1
Q63ZE4	SLC22A10	ILSSGALsIGQIILG	S242	0.009	90.82	541	0.007154	0.009	0.0072	1
Q96PD6	MOGAT1	VFREyVMsVGLVsVs	S158	0.097	95.51	335	0.077107	0.097	0.0771	1
Q96PD6	MOGAT1	VMsVGLVsVsKKSVS	S163	0.037	97.06	335	0.029412	0.037	0.0294	1
P40306	PSMB10	HFIAPkIyCCGAGVA	Y81	0.291	98.59	273	0.127658	0.291	0.1277	1
Q9HCC0	MCCC2	ATVKGGAyYPVTVKK	Y145	0.106	98.07	563	0.046501	0.106	0.0465	1
Q9HCC0	MCCC2	IARIVDGsRFTEFKA	S342	0.001	97.5	563	0.000795	0.001	0.0008	1
Q9HCC0	MCCC2	GIIDPADtRLVLGLS	T537	0.005	98.86	563	0.003415	0.005	0.0034	1
P02746	C1QB	TCKVPGLyYFTYHAS	Y168	0	97.81	253	0	0	0	1
P62917	RPL8	VGtMPEGtIVCCLEE	T111	0.186	97.84	257	0.127041	0.186	0.127	1
P05198	EIF2S1	EkGyIDLskRRVsPE	S86	0	88.35	315	0	0	0	1
Q9ULL4	PLXNB3	IAQTFIDsCTTSEHK	S1793	0.01	90.02	1909	0.007949	0.01	0.0079	0.8333
O94779	CNTN5	IAILPDGsLRILNAS	S535	0.016	88.91	1100	0.012719	0.016	0.0127	1
Q5TGI0	FAXC	RKQQEIDsKDAIILH	S96	0.025	70.51	409	0.019873	0.025	0.0199	1
Q5TGI0	FAXC	RPNNGVPsLsPFCLK	S114	0.023	95.44	409	0.018283	0.023	0.0183	1
Q5TGI0	FAXC	NNGVPsLsPFCLKME	S116	0.15	95.93	409	0.119237	0.15	0.1192	1
P30047	GCHFR	LGNNFyEyyVDDPPR	Y47	0.316	98.83	84	0.138625	0.316	0.1386	1
P13497	BMP1	SRGIFLDtIVPKYEV	T285	0	93.12	986	0	0	0	1
P13497	BMP1	GHIQSPNyPDDYRPS	Y451	0.077	86.95	986	0.033779	0.077	0.0338	1
P13497	BMP1	DDIKSTSsRLWLKFV	S523	0.163	93.83	986	0.129571	0.163	0.1296	1
Q16560	SNRNP35	RDLVtGFsKGYAFIE	S91	0.148	94.04	246	0.117647	0.148	0.1176	1
O00418	EEF2K	GkYIkYNsNsGFVRD	S241	0.115	87.96	725	0.091415	0.115	0.0914	1
Q460N5	PARP14	ADVIVNstSNsFNLK	T1248	0.068	91.37	1801	0.046445	0.068	0.0464	0.9091
Q00973	B4GALNT1	LVDVLERtPLDLVGG	T377	0.122	94.29	533	0.083328	0.122	0.0833	1
P35268	RPL22	VtIERsKskItVtsE	S68	0.119	93.02	128	0.094595	0.119	0.0946	1
P35268	RPL22	KskItVtsEVPFskR	S74	0.015	93.71	128	0.011924	0.015	0.0119	1
[truncated: 8,607 more rows]
