# Supplementary material for: Mapping cryptic phosphorylation sites in the human proteome
Source: EMBO J. 2025 Oct 3;44(22):6704–31. doi: 10.1038/s44318-025-00567-1 (PMC12624043; doi:10.1038/s44318-025-00567-1)
Supplement: Supplementary file 4 — Dataset EV2 [file 44318_2025_567_MOESM4_ESM.xlsx]

## Sheet: Dataset EV2 Legend
Dataset EV2. Representative and non-redundant eukaryotic organisms selected for the phylogenetic analysis.
- PROT_ID. Proteome identifier.
- TAXID. Organism identifier.
- MNEMONIC. Mnemonic organism identifier.
- BUSCO_SCORE. Benchmarking Universal Single-Copy Orthologs
- BUSCO_TOTAL. Total number of orthologs clusters
- CPD_STATUS. Complete proteome detector.
- SCI_NAME. Scientific name.
- COMM_NAME. Common name.

## Sheet: Table
PROT_ID	TAXID	MNEMONIC	BUSCO_SCORE	BUSCO_TOTAL	CPD_STATUS	SCI_NAME	COMM_NAME
UP000248482	391180	ENHLU	99	14502	Standard	Enhydra lutris kenyoni	northern sea otter
UP000002356	9940	SHEEP	29	13335	Close to standard (low value)	Ovis aries	Sheep
UP000694554	42100	PHOSS	5	13335	Standard	Phocoena sinus	Vaquita
UP000079721	9365	ERIEU	66	12234	Standard	Erinaceus europaeus	Western European hedgehog
UP000694387	9793	EQUAS	98	12234	Close to standard (high value)	Equus asinus	Donkey
UP000000589	10090	MOUSE	99	13798	Close to standard (high value)	Mus musculus	Mouse
UP000005640	9606	HUMAN	99	13780	Outlier (high value)	Homo sapiens	Human
UP000515140	38626	PHACI	98	9226	Close to standard (high value)	Phascolarctos cinereus	Koala
UP000189705	38654	ALLSI	98	7480	Outlier (high value)	Alligator sinensis	Chinese alligator
UP000504639	219594	AYTFU	99	8338	Outlier (high value)	Aythya fuligula	Tufted duck
UP000504619	103695	9SAUR	98	7480	Close to standard (high value)	Pogona vitticeps	central bearded dragon
UP000186698	8355	XENLA	98	5310	Outlier (high value)	Xenopus laevis	African clawed frog
UP000192220	52670	AUSLI	96	15213	Standard	Austrofundulus limnaeus	Annual killifish
UP000695023	303518	9CICH	98	3640	Close to standard (high value)	Pundamilia nyererei
UP000000437	7955	DANRE	98	3640	Outlier (high value)	Danio rerio	Zebrafish
UP000000803	7227	DROME	100	3285	Close to standard (high value)	Drosophila melanogaster	Fruit fly
UP000594260	109461	VARDE	99	2934	Close to standard (high value)	Varroa destructor	Honeybee mite
UP000694843	294128	HYAAZ	97	1013	Standard	Hyalella azteca	Amphipod
UP000515163	6105	ACTTE	98	954	Unknown	Actinia tenebrosa	Australian red waratah sea anemone
UP000001940	6239	CAEEL	100	3131	Close to standard (high value)	Caenorhabditis elegans
UP000014254	1220926	MUCC1	100	2449	Unknown	Mucor circinelloides f. circinelloides (strain 1006PhL)	Mucormycosis agent
UP000000819	284813	ENCCU	94	600	Unknown	Encephalitozoon cuniculi (strain GB-M1)	Microsporidian parasite
UP000053201	645134	SPIPD	96	758	Unknown	Spizellomyces punctatus (strain DAOM BR117)
UP000006548	3702	ARATH	98	4596	Standard	Arabidopsis thaliana	Mouse-ear cress
UP000006906	3055	CHLRE	99	1519	Close to standard (high value)	Chlamydomonas reinhardtii
UP000002226	432359	TOXGV	100	502	Standard	Toxoplasma gondii (strain ATCC 50861 / VEG)
UP000000600	5888	PARTE	99	171	Outlier (high value)	Paramecium tetraurelia
UP000000542	5664	LEIMA	100	130	Standard	Leishmania major
UP000006643	403677	PHYIT	100	100	Standard	Phytophthora infestans (strain T30-4)	Potato late blight agent
UP000241769	1890364	9EUKA	97	255	Unknown	Planoprotostelium fungivorum
UP000000559	237561	CANAL	99	2137	Standard	Candida albicans (strain SC5314 / ATCC MYA-2876)	Yeast
UP000261680	29073	URSMA	99	14502	Standard	Ursus maritimus	Polar bear
UP000694540	51154	9CETA	96	13335	Standard	Catagonus wagneri	Chacoan peccary
UP000694857	9771	BALMU	99	13335	Close to standard (high value)	Balaenoptera musculus	Blue whale
UP000002281	9796	HORSE	97	12234	Outlier (high value)	Equus caballus	Horse
UP000504640	9515	SAPAP	99	13780	Close to standard (high value)	Sapajus apella	Brown-capped capuchin
UP000472275	223781	AQUCH	97	8338	Outlier (high value)	Aquila chrysaetos chrysaetos
UP000504624	321398	9PASS	99	10844	Outlier (high value)	Lepidothrix coronata	blue-crowned manakin
UP000008143	8364	XENTR	97	5310	Close to standard (high value)	Xenopus tropicalis	Western clawed frog
UP000028760	48698	POEFO	95	15213	Close to standard (low value)	Poecilia formosa	Amazon molly
UP000005207	8128	ORENI	98	3640	Outlier (high value)	Oreochromis niloticus	Nile tilapia
UP000515145	210632	9TELE	99	3640	Close to standard (high value)	Parambassis ranga	Indian glassy fish
UP000887116	2740835	TRICU	97	2934	Outlier (high value)	Trichonephila clavata	Joro spider
UP000000305	6669	DAPPU	96	1013	Close to standard (high value)	Daphnia pulex	Water flea
UP000085678	7574	LINUN	99	954	Close to standard (high value)	Lingula unguis
UP000887567	2652724	EXADI	96	954	Unknown	Exaiptasia diaphana	Tropical sea anemone
UP000006672	6279	BRUMA	99	3131	Standard	Brugia malayi	Filarial nematode worm
UP000000715	9669	MUSPF	99	14502	Close to standard (high value)	Mustela putorius furo	European domestic ferret
UP001055712	3077	CHLVU	99	1519	Standard	Chlorella vulgaris	Green alga
UP000248481	29088	NEOSC	98	14502	Standard	Neomonachus schauinslandi	Hawaiian monk seal
UP000291000	9925	CAPHI	97	13335	Standard	Capra hircus	Goat
UP000245320	9739	TURTR	99	13335	Close to standard (high value)	Tursiops truncatus	Atlantic bottle-nosed dolphin
UP000694399	9689	PANLE	96	14502	Standard	Panthera leo	Lion
UP000000539	9031	CHICK	4	8338	Outlier (high value)	Gallus gallus	Chicken
UP000694421	96440	SALMN	95	7480	Standard	Salvator merianae	Argentine black and white tegu
UP000515156	1415580	9AMPH	97	5310	Close to standard (high value)	Microcaecilia unicolor
UP000265160	106582	9CICH	98	3640	Close to standard (high value)	Maylandia zebra	zebra mbuna
UP000515150	158456	BETSP	99	3640	Close to standard (high value)	Betta splendens	Siamese fighting fish
UP000494040	79782	CIMLE	99	2510	Close to standard (high value)	Cimex lectularius	Bed bug
UP000790347	6954	DERFA	95	2934	Standard	Dermatophagoides farinae	American house dust mite
UP000008827	3847	SOYBN	95	5366	Outlier (high value)	Glycine max	Soybean
UP000694844	6565	CRAVI	98	5295	Outlier (high value)	Crassostrea virginica	Eastern oyster
UP000694398	34839	CHILA	95	13798	Standard	Chinchilla lanigera	Long-tailed chinchilla
UP000006591	4536	ORYNI	96	4896	Standard	Oryza nivara	Indian wild rice
UP000504605	30538	VICPA	98	13335	Standard	Vicugna pacos	Alpaca
UP000252040	1706337	NEOAA	98	13335	Standard	Neophocaena asiaeorientalis asiaeorientalis	Yangtze finless porpoise
UP000002494	10116	RAT	98	13798	Close to standard (high value)	Rattus norvegicus	Rat
UP000002277	9598	PANTR	98	13780	Close to standard (high value)	Pan troglodytes	Chimpanzee
UP000694562	100819	FALTI	96	8338	Outlier (high value)	Falco tinnunculus	Common kestrel
UP000504627	649802	9PASS	98	10844	Outlier (high value)	Pipra filicauda	Wire-tailed manakin
UP000515157	94885	PANGU	86	7480	Close to standard (high value)	Pantherophis guttatus	Corn snake
UP000515159	260995	GEOSA	97	5310	Close to standard (high value)	Geotrypetes seraphini	Gaboon caecilian
UP000515129	7957	CARAU	99	3640	Outlier (high value)	Carassius auratus	Goldfish
UP000008820	7159	AEDAE	99	3285	Close to standard (high value)	Aedes aegypti	Yellowfever mosquito
UP000515146	6956	DERPT	95	2934	Close to standard (low value)	Dermatophagoides pteronyssinus	European house dust mite
UP000024404	6282	ONCVO	98	3131	Close to standard (low value)	Onchocerca volvulus
UP000286641	34884	CALUR	98	14502	Close to standard (high value)	Callorhinus ursinus	Northern fur seal
UP000694544	68415	MOSMO	97	13335	Standard	Moschus moschiferus	Siberian musk deer
UP000515203	10160	OCTDE	98	13798	Standard	Octodon degus	Degu
UP000006718	9544	MACMU	97	13780	Close to standard (high value)	Macaca mulatta	Rhesus macaque
UP000694380	8478	CHRPI	97	7480	Outlier (high value)	Chrysemys picta bellii	Western painted turtle
UP000695026	176946	PYTBI	95	7480	Standard	Python bivittatus	Burmese python
UP000002311	559292	YEAST	99	2137	Close to standard (high value)	Saccharomyces cerevisiae (strain ATCC 204508 / S288c)	Baker's yeast
UP000472276	47969	OREAU	97	3640	Outlier (high value)	Oreochromis aureus	Israeli tilapia
UP000504606	133901	FRAOC	99	1367	Close to standard (high value)	Frankliniella occidentalis	Western flower thrips
UP000233120	9545	MACNE	96	13780	Close to standard (high value)	Macaca nemestrina	Pig-tailed macaque
UP000749559	6347	OWEFU	97	954	Standard	Owenia fusiformis	Polychaete worm
UP000286640	9627	VULVU	98	14502	Standard	Vulpes vulpes	Red fox
UP000248483	9749	DELLE	99	13335	Close to standard (high value)	Delphinapterus leucas	Beluga whale
UP000001595	9601	PONAB	97	13780	Standard	Pongo abelii	Sumatran orangutan
UP000694412	93934	COTJA	97	8338	Outlier (high value)	Coturnix japonica	Japanese quail
UP000694841	202946	9AVES	98	8338	Outlier (high value)	Apteryx mantelli mantelli
UP000007305	4577	MAIZE	97	4896	Close to standard (high value)	Zea mays	Maize
UP000011712	9685	FELCA	0	14502	Standard	Felis catus	Cat
UP000694564	55149	SCIVU	96	13798	Standard	Sciurus vulgaris	Eurasian red squirrel
UP000694411	9565	THEGE	97	13780	Standard	Theropithecus gelada	Gelada baboon
UP000009136	9913	BOVIN	96	13335	Close to standard (high value)	Bos taurus	Bovine
UP000694417	9999	UROPR	95	13798	Standard	Urocitellus parryii	Arctic ground squirrel
UP000081671	10020	DIPOR	97	13798	Standard	Dipodomys ordii	Ord's kangaroo rat
UP000233060	9531	CERAT	96	13780	Close to standard (high value)	Cercocebus atys	Sooty mangabey
UP000504613	9880	ODOVR	98	13335	Close to standard (high value)	Odocoileus virginianus texanus
UP000008227	9823	PIG	97	13335	Standard	Sus scrofa	Pig
UP000504631	207650	9HYME	99	5991	Close to standard (high value)	Bombus vosnesenskii
UP000193067	1353009	TRAC3	99	4464	Unknown	Trametes coccinea (strain BRFM310)
UP000092730	1296100	9TREE	99	4284	Outlier (high value)	Kwoniella bestiolae CBS 10118
UP000224006	94643	9APIC	100	502	Standard	Besnoitia besnoiti
UP000001519	9595	GORGO	97	13780	Standard	Gorilla gorilla gorilla	Western lowland gorilla
UP000001300	284591	YARLI	93	2137	Unknown	Yarrowia lipolytica (strain CLIB 122 / E 150)	Yeast
UP000472241	61383	LYNCA	94	14502	Standard	Lynx canadensis	Canada lynx
UP000314987	29139	VOMUR	93	9226	Standard	Vombatus ursinus	Common wombat
UP000007648	9305	SARHA	92	9226	Close to standard (high value)	Sarcophilus harrisii	Tasmanian devil
UP000001593	45351	NEMVE	94	954	Unknown	Nematostella vectensis	Starlet sea anemone
UP000275408	46731	POCDA	93	954	Unknown	Pocillopora damicornis	Cauliflower coral
UP001108240	630221	CYPCA	97	3640	Outlier (high value)	Cyprinus carpio carpio
UP000472260	1608454	9TELE	97	3640	Outlier (high value)	Sinocyclocheilus anshuiensis
UP000694393	367368	9SAUR	96	7480	Outlier (high value)	Pelusios castaneus	West African mud turtle
UP000694390	1825980	9SAUR	95	7480	Outlier (high value)	Gopherus evgoodei	Goodes thornscrub tortoise
UP000472274	2587831	TERCA	95	7480	Outlier (high value)	Terrapene carolina triunguis	Three-toed box turtle
UP000594220	8502	CROPO	94	7480	Outlier (high value)	Crocodylus porosus	Saltwater crocodile
UP000694557	8019	ONCKI	98	3640	Outlier (high value)	Oncorhynchus kisutch	Coho salmon
UP000472277	8032	SALTR	98	3640	Outlier (high value)	Salmo trutta	Brown trout
UP000265140	8010	ESOLU	19	3640	Outlier (high value)	Esox lucius	Northern pike
UP000318571	6832	TIGCA	94	1013	Standard	Tigriopus californicus	Marine copepod
UP000007819	7029	ACYPI	99	2510	Close to standard (high value)	Acyrthosiphon pisum	Pea aphid
UP000515158	161013	THRPL	97	1367	Close to standard (high value)	Thrips palmi	Melon thrips
UP000301870	69820	SPOLT	99	5286	Close to standard (high value)	Spodoptera litura	Asian cotton leafworm
UP000746747	2874296	9BILA	96	3131	Close to standard (low value)	Cercopithifilaria johnstoni
UP000789390	27404	9CRUS	93	1013	Standard	Daphnia galeata
UP000007110	7668	STRPU	99	954	Unknown	Strongylocentrotus purpuratus	Purple sea urchin
UP000694845	133434	ACAPL	99	954	Unknown	Acanthaster planci	Crown-of-thorns starfish
UP000887568	46514	PATMI	98	954	Unknown	Patiria miniata	Bat star
UP000014500	126957	STRMM	93	1013	Standard	Strigamia maritima	European centipede
UP000805418	9615	CANLF	96	14502	Standard	Canis lupus familiaris	Dog
UP000009183	29760	VITVI	96	2326	Close to standard (low value)	Vitis vinifera	Grape
UP000084051	4097	TOBAC	99	5950	Outlier (high value)	Nicotiana tabacum	Common tobacco
UP000005204	7091	BOMMO	99	5286	Close to standard (high value)	Bombyx mori	Silk moth
UP000005203	7460	APIME	99	5991	Standard	Apis mellifera	Honeybee
