# Supplementary material for: Mapping cryptic phosphorylation sites in the human proteome
Source: EMBO J. 2025 Oct 3;44(22):6704–31. doi: 10.1038/s44318-025-00567-1 (PMC12624043; doi:10.1038/s44318-025-00567-1)
Supplement: Supplementary file 5 — Dataset EV3 [file 44318_2025_567_MOESM5_ESM.xlsx]

## Sheet: Dataset EV3 Legend
Dataset EV3. Cross-referenced cryptic phosphosites present in the COSMIC database. Columns description:
- ROW_ID: Index of the row
- GENE_SYMBOL: Principal gene name, in most cases is the accepted HGNC symbol.
- GENOMIC_MUTATION_ID: COSMIC ID for the mutation.
- MUTATION_CDS: The change that has occurred in the nucleotide sequence.
- MUTATION_AA: The change that has occurred in the peptide sequence.
- MUTATION_DESCRIPTION: Type of mutation at the amino acid level.
- COUNT: Number of unique mutated samples for this mutation present in COSMIC.
- SUB_ACCID: UniProtKB ID for GENE_SYMBOL.
- ONC_TSG: Role of the gene in cancer.

## Sheet: Table
GENE_SYMBOL	GENOMIC_MUTATION_ID	MUTATION_CDS	MUTATION_AA	MUTATION_DESCRIPTION	COUNT	SUB_ACCID	ONC_TSG
SLC12A8	COSV58863520	c.320A>C	p.Y107S	missense_variant	1	A0AV02
CD300LB	COSV58725218	c.258G>A	p.T86=	synonymous_variant	2	A8K4G0
SGK1	COSV105103895	c.372T>G	p.Y124*	stop_gained	6	O00141	oncogene
SGK1	COSV105103614	c.371A>C	p.Y124S	missense_variant	5	O00141	oncogene
WWP2	COSV63123024	c.1892A>T	p.Y631F	missense_variant	3	O00308
DDX3X	COSV67864564	c.1475C>G	p.S492*	stop_gained	14	O00571	TSG
PPP6C	COSV65207327	c.590C>T	p.S197L	missense_variant	3	O00743	TSG
PTPRT	COSV62026099	c.329C>G	p.S110C	missense_variant	7	O14522	TSG
TERT	COSV57211055	c.2036C>T	p.S679F	missense_variant	3	O14746	oncogene, TSG
TERT	COSV99717329	c.2035T>G	p.S679A	missense_variant	3	O14746	oncogene, TSG
CHEK1	COSV54026317	c.1145C>G	p.T382S	missense_variant	8	O14757
INPP4B	COSV53752823	c.1057A>G	p.S353G	missense_variant	4	O15327
XRCC3	COSV57974380	c.722C>T	p.T241M	missense_variant	5	O43542
SPOP	COSV61653556	c.355A>G	p.S119G	missense_variant,splice_region_variant	4	O43791	TSG
SPOP	COSV61653897	c.356G>A	p.S119N	missense_variant	4	O43791	TSG
RAD21	COSV52062390	c.120_123del	p.S40Rfs*9	frameshift_variant	1	O60216	oncogene, TSG
JAK2	COSV67677042	c.2818dup	p.Y940Lfs*6	frameshift_variant	1	O60674	oncogene, fusion
JAK2	COSV104701274	c.1911T>C	p.Y637=	synonymous_variant	1	O60674	oncogene, fusion
ALOX12B	COSV59871334	c.28A>G	p.T10A	missense_variant	1	O75342
ALOX12B	COSV59872899	c.53C>T	p.T18I	missense_variant	1	O75342
SF3B1	COSV99067054	c.3408del	p.Y1136*	frameshift_variant	1	O75533	oncogene
IDH1	COSV105912838	c.691T>C	p.Y231H	missense_variant	3	O75874	oncogene
IDH1	COSV61616499	c.623A>G	p.Y208C	missense_variant	3	O75874	oncogene
IDH1	COSV61617838	c.55A>G	p.T19A	missense_variant	3	O75874	oncogene
EGFR	COSV104368883	c.339C>T	p.Y113=	synonymous_variant	6	P00533	oncogene
SERPINA1	COSV105916564	c.782G>C	p.S261T	missense_variant	10	P01009
KRAS	COSV55570738	c.266C>A	p.S89*	stop_gained	3	P01116	oncogene
HLA-A	COSV65144279	c.439T>G	p.Y147D	missense_variant	5	P04439	fusion
HLA-A	COSV65139971	c.440A>G	p.Y147C	missense_variant	5	P04439	fusion
HLA-A	COSV65142314	c.248A>G	p.Y83C	missense_variant	5	P04439	fusion
HLA-A	COSV65145457	c.247T>A	p.Y83N	missense_variant	5	P04439	fusion
TP53	COSV52661985	c.463A>G	p.T155A	missense_variant	15	P04637	oncogene, TSG, fusion
TP53	COSV52775381	c.660T>G	p.Y220*	stop_gained	16	P04637	oncogene, TSG, fusion
TP53	COSV52858547	c.463_464del	p.T155Pfs*25	frameshift_variant	18	P04637	oncogene, TSG, fusion
TP53	COSV52838787	c.463_470del	p.T155Pfs*23	frameshift_variant	14	P04637	oncogene, TSG, fusion
TP53	COSV52782333	c.464C>G	p.T155S	missense_variant	16	P04637	oncogene, TSG, fusion
TP53	COSV53706115	c.658_664del	p.Y220Rfs*25	frameshift_variant	15	P04637	oncogene, TSG, fusion
TP53	COSV52969178	c.465C>T	p.T155=	synonymous_variant	14	P04637	oncogene, TSG, fusion
TP53	COSV53050162	c.465C>A	p.T155=	synonymous_variant	16	P04637	oncogene, TSG, fusion
TP53	COSV52871989	c.463_476del	p.T155Hfs*21	frameshift_variant	16	P04637	oncogene, TSG, fusion
PRKCG	COSV54734426	c.1561T>A	p.Y521N	missense_variant	1	P05129
INSR	COSV57162809	c.2787C>T	p.S929=	synonymous_variant	2	P06213
FYN	COSV99991463	c.557C>T	p.S186L	missense_variant	6	P06241
POLB	COSV107205381	c.117C>A	p.Y39*	splice_region_variant,stop_gained	1	P06746
HSP90AA1	COSV53488088	c.632C>T	p.S211F	missense_variant	2	P07900	fusion
FH	COSV63818767	c.203A>G	p.Y68C	missense_variant	1	P07954	TSG
FH	COSV63818522	c.328T>C	p.Y110H	missense_variant	1	P07954	TSG
IGF1R	COSV105089218	c.3834C>T	p.S1278=	synonymous_variant	2	P08069
IGF1R	COSV106351687	c.3833C>T	p.S1278F	missense_variant	2	P08069
PTPRC	COSV106061710	c.2579C>G	p.T860R	missense_variant	2	P08575	TSG
PARP1	COSV64687449	c.122C>T	p.S41L	missense_variant,splice_region_variant	4	P09874
PARP1	COSV64692750	c.1436C>T	p.S479F	missense_variant	1	P09874
PTPRF	COSV63448717	c.4214A>G	p.Y1405C	missense_variant	2	P10586
PRKAR1A	COSV62235529	c.737_738del	p.Y246*	frameshift_variant	5	P10644	oncogene, TSG, fusion
IRF1	COSV55377752	c.194dup	p.Y65*	frameshift_variant,stop_gained	2	P10914
CDH1	COSV55738933	c.208dup	p.S70Ffs*24	frameshift_variant	5	P12830	TSG
CDH1	COSV55745796	c.207_208insA	p.S70Ifs*24	frameshift_variant	5	P12830	TSG
CDH1	COSV55734761	c.209C>T	p.S70F	missense_variant	5	P12830	TSG
CDH1	COSV99932516	c.208_220del	p.S70Dfs*9	frameshift_variant	5	P12830	TSG
XRCC6	COSV63752864	c.270C>T	p.T90=	synonymous_variant	6	P12956
CPM	COSV107435844	c.372C>T	p.S124=	synonymous_variant	3	P14384
INSRR	COSV63875065	c.3371C>T	p.S1124F	missense_variant	1	P14616
PLCG2	COSV63869801	c.2047A>G	p.T683A	missense_variant	2	P16885
PLCG2	COSV63871984	c.2036C>T	p.S679F	missense_variant	2	P16885
ITGA2	COSV99670474	c.3014A>T	p.Y1005F	missense_variant	1	P17301
FLT1	COSV107287933	c.1853C>T	p.T618I	missense_variant	4	P17948
LIG1	COSV54389293	c.2142C>A	p.S714=	synonymous_variant	4	P18858
PLCG1	COSV54823575	c.1137C>T	p.Y379=	synonymous_variant	2	P19174	oncogene, fusion
TNFAIP3	COSV52797875	c.382del	p.S128Afs*88	frameshift_variant	7	P21580	TSG
JAK1	COSV104650478	c.651C>T	p.Y217=	synonymous_variant	1	P23458	oncogene, TSG
DNMT1	COSV61584945	c.1646C>G	p.S549C	missense_variant	2	P26358
AKT1	COSV104666470	c.528C>T	p.Y176=	synonymous_variant	6	P31749	oncogene
CTNNB1	COSV105912830	c.932G>A	p.S311N	missense_variant	22	P35222	oncogene, fusion
CTNNB1	COSV62714200	c.1415C>G	p.T472S	missense_variant	23	P35222	oncogene, fusion
IRS1	COSV59337520	c.140A>G	p.Y47C	missense_variant	1	P35568
SOX11	COSV58983416	c.179C>T	p.S60F	missense_variant	1	P35716
VHL	COSV56544742	c.214T>C	p.S72P	missense_variant	2	P40337	TSG
VHL	COSV56542656	c.333C>G	p.S111R	missense_variant	2	P40337	TSG
VHL	COSV56547849	c.331A>C	p.S111R	missense_variant	2	P40337	TSG
VHL	COSV56544837	c.333C>A	p.S111R	missense_variant	2	P40337	TSG
VHL	COSV56570422	c.238_244del	p.S80Afs*77	frameshift_variant	2	P40337	TSG
VHL	COSV56551476	c.331A>G	p.S111G	missense_variant	2	P40337	TSG
VHL	COSV56547599	c.238A>C	p.S80R	missense_variant	2	P40337	TSG
VHL	COSV56542846	c.240T>A	p.S80R	missense_variant	2	P40337	TSG
VHL	COSV56543658	c.240T>G	p.S80R	missense_variant	2	P40337	TSG
VHL	COSV56556318	c.220_239dup	p.S80Rfs*45	frameshift_variant	2	P40337	TSG
VHL	COSV56565170	c.328_331dup	p.S111Tfs*23	frameshift_variant	2	P40337	TSG
VHL	COSV56545944	c.524del	p.Y175Sfs*27	frameshift_variant	2	P40337	TSG
VHL	COSV56561202	c.330_331dup	p.S111Tfs*8	frameshift_variant	2	P40337	TSG
VHL	COSV56543942	c.326_329dup	p.S111Pfs*22	frameshift_variant	2	P40337	TSG
VHL	COSV56562607	c.238A>G	p.S80G	missense_variant	2	P40337	TSG
VHL	COSV56547241	c.239G>A	p.S80N	missense_variant	2	P40337	TSG
VHL	COSV56545566	c.215_216delinsA	p.S72Yfs*46	frameshift_variant	2	P40337	TSG
VHL	COSV56555146	c.237del	p.S80Vfs*38	frameshift_variant	2	P40337	TSG
VHL	COSV56573078	c.238_256del	p.S80Pfs*73	frameshift_variant	2	P40337	TSG
VHL	COSV56559539	c.330_331delinsT	p.S111Afs*7	frameshift_variant	2	P40337	TSG
VHL	COSV56553653	c.331_333delinsCCT	p.S111P	missense_variant	2	P40337	TSG
VHL	COSV56553885	c.330_333del	p.S111Tfs*47	frameshift_variant	2	P40337	TSG
VHL	COSV56572126	c.523T>G	p.Y175D	missense_variant	2	P40337	TSG
VHL	COSV56563065	c.214dup	p.S72Ffs*60	frameshift_variant	2	P40337	TSG
VHL	COSV56543581	c.213del	p.S72Pfs*46	frameshift_variant	2	P40337	TSG
VHL	COSV56570092	c.331_340del	p.S111Cfs*4	frameshift_variant,splice_region_variant	2	P40337	TSG
VHL	COSV56542714	c.332G>A	p.S111N	missense_variant	2	P40337	TSG
VHL	COSV56572109	c.212_237dup	p.S80Pfs*47	frameshift_variant	2	P40337	TSG
VHL	COSV56544133	c.525C>A	p.Y175*	stop_gained	2	P40337	TSG
VHL	COSV56543727	c.525C>G	p.Y175*	stop_gained	2	P40337	TSG
VHL	COSV56552913	c.238_239delinsTT	p.S80F	missense_variant	2	P40337	TSG
VHL	COSV56553040	c.333C>T	p.S111=	synonymous_variant	2	P40337	TSG
VHL	COSV56543921	c.332G>T	p.S111I	missense_variant	2	P40337	TSG
VHL	COSV56558946	c.331del	p.S111Afs*48	frameshift_variant	2	P40337	TSG
MTOR	COSV63875903	c.2638A>G	p.T880A	missense_variant	1	P42345	oncogene
MSH2	COSV51878184	c.2228C>T	p.S743L	missense_variant	4	P43246	TSG
NOTCH1	COSV99072385	c.5788A>G	p.T1930A	missense_variant	1	P46531	oncogene, TSG, fusion
NOTCH1	COSV105113181	c.5790C>T	p.T1930=	synonymous_variant	1	P46531	oncogene, TSG, fusion
PIP4K2A	COSV105307937	c.279C>T	p.Y93=	synonymous_variant	1	P48426
MRE11	COSV60580154	c.1146C>T	p.S382=	synonymous_variant	4	P49959
JAK3	COSV71686142	c.713A>G	p.Y238C	missense_variant	3	P52333	oncogene
JAK3	COSV105359963	c.714C>A	p.Y238*	stop_gained	3	P52333	oncogene
JAK3	COSV105940680	c.1192T>A	p.S398T	missense_variant	3	P52333	oncogene
JAK3	COSV71688160	c.1193C>G	p.S398C	missense_variant	3	P52333	oncogene
BLM	COSV61925297	c.2489C>T	p.T830M	missense_variant	2	P54132	TSG
EPHB1	COSV105333076	c.275C>T	p.T92I	missense_variant	1	P54762
CDH8	COSV54875451	c.1599C>A	p.Y533*	stop_gained	3	P55286
CDH8	COSV54863386	c.1598A>G	p.Y533C	missense_variant	3	P55286
PTEN	COSV64297907	c.532del	p.Y178Ifs*5	frameshift_variant	1	P60484	TSG
PTEN	COSV64290082	c.463T>C	p.Y155H	missense_variant	1	P60484	TSG
PTEN	COSV64302106	c.534T>A	p.Y178*	stop_gained	1	P60484	TSG
PTEN	COSV64309475	c.534T>G	p.Y178*	stop_gained	1	P60484	TSG
PTEN	COSV64297713	c.204C>G	p.Y68*	stop_gained	1	P60484	TSG
PTEN	COSV64292424	c.532dup	p.Y178Lfs*2	frameshift_variant	1	P60484	TSG
PTEN	COSV64294248	c.680C>T	p.S227F	missense_variant	1	P60484	TSG
PTEN	COSV64291974	c.411del	p.Y138Ifs*9	frameshift_variant	1	P60484	TSG
PTEN	COSV64292590	c.202T>A	p.Y68N	missense_variant	1	P60484	TSG
PTEN	COSV64297519	c.412T>G	p.Y138D	missense_variant	1	P60484	TSG
PTEN	COSV100910380	c.532T>A	p.Y178N	missense_variant	1	P60484	TSG
PTEN	COSV64291751	c.464A>G	p.Y155C	missense_variant	1	P60484	TSG
PTEN	COSV64290045	c.720C>A	p.Y240*	stop_gained	1	P60484	TSG
PTEN	COSV64293993	c.203A>G	p.Y68C	missense_variant	1	P60484	TSG
PTEN	COSV64306562	c.413A>G	p.Y138C	missense_variant	1	P60484	TSG
PTEN	COSV99057849	c.413_420del	p.Y138Sfs*39	frameshift_variant	1	P60484	TSG
PTEN	COSV64292375	c.464A>C	p.Y155S	missense_variant	1	P60484	TSG
PTEN	COSV64291335	c.718_719insCCTT	p.Y240Sfs*4	frameshift_variant	1	P60484	TSG
PTEN	COSV64304856	c.532T>G	p.Y178D	missense_variant	1	P60484	TSG
PTEN	COSV64307317	c.463T>A	p.Y155N	missense_variant	1	P60484	TSG
PTEN	COSV64304988	c.532T>C	p.Y178H	missense_variant	1	P60484	TSG
PTEN	COSV64293233	c.531_532dup	p.Y178Ffs*6	frameshift_variant	1	P60484	TSG
PTEN	COSV107457816	c.414T>G	p.Y138*	stop_gained	1	P60484	TSG
PTEN	COSV64306097	c.414T>A	p.Y138*	stop_gained	1	P60484	TSG
PTEN	COSV64289561	c.202T>C	p.Y68H	missense_variant	1	P60484	TSG
PTEN	COSV64297752	c.678del	p.S227Pfs*29	frameshift_variant	1	P60484	TSG
PTEN	COSV64301130	c.679dup	p.S227Ffs*16	frameshift_variant	1	P60484	TSG
PTEN	COSV64303044	c.202_203del	p.Y68Qfs*5	frameshift_variant	1	P60484	TSG
ACTB	COSV104405261	c.564C>A	p.Y188*	stop_gained	3	P60709
RHOA	COSV69041959	c.479C>T	p.S160L	missense_variant	3	P61586	oncogene, TSG
MAP2K1	COSV61072444	c.636C>T	p.S212=	synonymous_variant	2	Q02750	oncogene
MAP2K1	COSV61069356	c.635G>A	p.S212N	missense_variant	2	Q02750	oncogene
MAP2K1	COSV61070930	c.692C>T	p.S231L	missense_variant,splice_region_variant	2	Q02750	oncogene
AHNAK	COSV57213871	c.122C>T	p.S41F	missense_variant	3	Q09666
ATM	COSV104377472	c.115A>G	p.T39A	missense_variant	7	Q13315	TSG
PTPRS	COSV53627207	c.2408C>T	p.T803I	missense_variant	5	Q13332
PTPRS	COSV53641670	c.4451C>T	p.S1484L	missense_variant	4	Q13332
ATR	COSV106502669	c.870_871del	p.Y291*	frameshift_variant	1	Q13535	TSG
CUL3	COSV52372604	c.1160A>T	p.Y387F	missense_variant	4	Q13618	TSG
CBFB	COSV51998442	c.255_267del	p.Y85*	frameshift_variant	3	Q13951	TSG, fusion
KCNJ12	COSV59163708	c.1061C>T	p.T354M	missense_variant	2	Q14500
FAT1	COSV71671686	c.3528C>G	p.Y1176*	stop_gained	2	Q14517	TSG
FAT1	COSV71671751	c.2379C>T	p.T793=	synonymous_variant	2	Q14517	TSG
IRF3	COSV59192429	c.1215C>T	p.S405=	synonymous_variant	9	Q14653
TMEM132B	COSV54750164	c.1907C>T	p.S636L	missense_variant	2	Q14DG7
ERBB4	COSV53535326	c.470A>G	p.Y157C	missense_variant	3	Q15303	oncogene, TSG
STK11	COSV58827761	c.719C>A	p.S240*	stop_gained	2	Q15831	TSG
STK11	COSV58830737	c.719C>T	p.S240L	missense_variant	2	Q15831	TSG
MAP3K21	COSV64046257	c.425C>T	p.T142I	missense_variant	2	Q5TCX8
RIF1	COSV105843215	c.428C>T	p.S143L	missense_variant	4	Q5UIP0
TET2	COSV106092004	c.4035T>A	p.Y1345*	stop_gained	3	Q6N021	TSG
TET2	COSV54435975	c.4035T>G	p.Y1345*	stop_gained	3	Q6N021	TSG
TET2	COSV54398617	c.4034A>C	p.Y1345S	missense_variant	3	Q6N021	TSG
PAXIP1	COSV68186146	c.2756C>A	p.S919Y	missense_variant	2	Q6ZW49
CATSPERD	COSV58465122	c.950A>G	p.Y317C	missense_variant	1	Q86XM0
KLB	COSV57301509	c.2639A>C	p.Y880S	missense_variant	1	Q86Z14
NUP93	COSV57429064	c.1940C>T	p.S647L	missense_variant	4	Q8N1F7
ANKK1	COSV100392625	c.2081C>A	p.T694K	missense_variant	1	Q8NFD2
CERK	COSV99348566	c.1071C>G	p.S357R	missense_variant	1	Q8TCT0
FAT3	COSV104590297	c.1167C>A	p.S389=	synonymous_variant	2	Q8TDW7
USP13	COSV55862159	c.1162A>G	p.T388A	missense_variant,splice_region_variant	2	Q92995
FBXW7	COSV55967533	c.2063G>T	p.S688I	missense_variant	6	Q969H0	TSG
MOGAT1	COSV71479842	c.487T>C	p.S163P	missense_variant	1	Q96PD6
HMCN1	COSV54883450	c.1938C>T	p.T646=	synonymous_variant	1	Q96RW7
PARK7	COSV100096631	c.461C>T	p.T154I	missense_variant	5	Q99497
SYT3	COSV58899619	c.1421C>T	p.S474F	missense_variant	3	Q9BQG1
MKNK1	COSV57862830	c.203G>T	p.S68I	missense_variant	5	Q9BUB5
TSSK1B	COSV101180936	c.591C>T	p.Y197=	synonymous_variant	1	Q9BXA7
CARD11	COSV99052450	c.2251T>C	p.Y751H	missense_variant	1	Q9BXL7	oncogene
SHARPIN	COSV59643602	c.845G>C	p.S282T	missense_variant	1	Q9H0F6
SLITRK6	COSV68389758	c.1217C>T	p.S406L	missense_variant	3	Q9H5Y7
FANCE	COSV100003273	c.1466A>T	p.Y489F	missense_variant	1	Q9HB96	TSG
ARHGAP35	COSV105936964	c.923A>T	p.Y308F	missense_variant	2	Q9NRY4	TSG
CDK12	COSV71001656	c.2860A>T	p.S954C	missense_variant	2	Q9NYV4	TSG
NTM	COSV66178941	c.597C>T	p.Y199=	synonymous_variant	6	Q9P121
RPS6KB2	COSV57048174	c.407A>G	p.Y136C	missense_variant	1	Q9UBS0
AASS	COSV62789805	c.789G>T	p.T263=	synonymous_variant	2	Q9UDR5
CDC23	COSV67508291	c.362C>T	p.S121F	missense_variant	3	Q9UJX2
MTO1	COSV64773367	c.1464C>A	p.Y488*	stop_gained	4	Q9Y2Z2
DNMT3A	COSV53068654	c.1913C>G	p.S638C	missense_variant	4	Q9Y6K1	TSG
