# Supplementary material for: Mapping cryptic phosphorylation sites in the human proteome
Source: EMBO J. 2025 Oct 3;44(22):6704–31. doi: 10.1038/s44318-025-00567-1 (PMC12624043; doi:10.1038/s44318-025-00567-1)
Supplement: Supplementary file 6 — Dataset EV4 [file 44318_2025_567_MOESM6_ESM.xlsx]

## Sheet: Dataset EV4 LegendTable EV4
Dataset EV4. Cross-referenced cryptic phosphosites present in the PTMVas database. Columns description:
- ROW_ID: Index of the row
- GENE: Principal gene name, in most cases is the accepted HGNC symbol.
- UPID: UniProtKB ID for GENE.
- FTID: The UniProtKB/Swiss-Prot UID of the variant.
- WT_AA: Wild type amino acid.
- VAR_AA: Mutated amino acid.
- VAR_TYPE: LP/P = likely pathogenic or pathogenic, LB/B = likely benign or benign, US = uncertain significance.
- DISEASE(s): Specific disease(s) associated with the mutation. Includes the abbreviation and UID from the Online Mendelian Inheritance in Man® (OMIM®). For example, the abbreviation and UID for phenylketonuria are PKU and MIM:261600.
- MUT_SOURCE: The sources of mutant data include HUMSAVAR (www.uniprot.org/docs/humsavar), The Cancer Genome Atlas (TCGA; cancergenome.nih.gov/), Catalogue Of Somatic Mutations In Cancer (COSMIC; cancer.sanger.ac.uk/cancergenome/), and the cBioPortal for Cancer Genomics (cBIO; www.cbioportal.org/).
- MOD_RSD: Sequence number of the residue that is mutated.
- MOD_TYPE: The type of PTM occurring on the modified residue, just phosphorylation in this case.
- VAR_CLASS: CLASS I (site loss) [STY]→{STY} OR [KR]→{KR}, CLASS Ia (modsite switch) [Y]→[ST] OR [TS]→[Y], or CLASS II (flanking change) variant +/- 5 AAs from the modification site. We include only CLASS I variants.
- ONC_TSG: Role of the gene in cancer.

## Sheet: Table
ROW_ID	GENE	UPID	FTID	WT_AA	MUT_RSD#	VAR_AA	VAR_TYPE	DISEASE(s)	MUT_SOURCE	MOD_RSD	MOD_TYPE	VAR_CLASS	ONC_TSG
1	A2ML1	A8K2U0	VAR_071856	T	1312	M	LB/B	-	Uniprot Humsavar	1312	Phosphorylation	I
2	ABHD12	Q8N2K0	VAR_081591	T	253	R	LP/P	Polyneuropathy, hearing loss, ataxia, retinitis pigmentosa, and cataract (PHARC) [MIM:612674]	Uniprot Humsavar	253	Phosphorylation	I
3	ACTG1	P63261	VAR_067816	S	155	F	LP/P	Baraitser-Winter syndrome 2 (BRWS2) [MIM:614583]	Uniprot Humsavar	155	Phosphorylation	I
4	ACTG1	P63261	VAR_032434	T	89	I	LP/P	Deafness, autosomal dominant, 20 (DFNA20) [MIM:604717]	Uniprot Humsavar	89	Phosphorylation	I
5	ADGRF5	Q8IZF2	VAR_025326	T	604	M	LB/B	-	Uniprot Humsavar	604	Phosphorylation	I
6	AGO2	Q9UKV8	VAR_085427	S	760	R	LP/P	Lessel-Kreienkamp syndrome (LESKRES) [MIM:619149]	Uniprot Humsavar	760	Phosphorylation	I
7	ANOS1	P23352	VAR_069207	Y	217	D	US	-	Uniprot Humsavar	217	Phosphorylation	I
8	AR	P10275	VAR_009824	S	792	P	US	Prostate cancer	Uniprot Humsavar	792	Phosphorylation	I	oncogene
9	ATP2A2	P16615	VAR_008622	S	495	F	LP/P	Darier disease (DD) [MIM:124200]	Uniprot Humsavar	495	Phosphorylation	I
10	ATP7B	P35670	VAR_000778	T	1220	M	LP/P	Wilson disease (WD) [MIM:277900]	Uniprot Humsavar	1220	Phosphorylation	I
11	BBS12	Q6ZW61	VAR_062965	T	501	M	LP/P	Bardet-Biedl syndrome 12 (BBS12) [MIM:615989]	Uniprot Humsavar	501	Phosphorylation	I
12	BCS1L	Q9Y276	VAR_018162	S	277	N	LP/P	Mitochondrial complex III deficiency, nuclear type 1 (MC3DN1) [MIM:124000]	Uniprot Humsavar	277	Phosphorylation	I
13	CAD	P27708	VAR_035898; Co74[COSMIC]	Y	735	C	US	A colorectal cancer sample; colorectal_cancer[COSMIC]	Uniprot Humsavar; COSMIC	735	Phosphorylation	I
14	CAMK2A	Q9UQM7	VAR_080587	T	286	P	LP/P	Intellectual developmental disorder, autosomal dominant 53 (MRD53) [MIM:617798]	Uniprot Humsavar	286	Phosphorylation	I
15	CAPN15	O75808	VAR_085922	S	720	F	US	Oculogastrointestinal neurodevelopmental syndrome (OGIN) [MIM:619318]	Uniprot Humsavar	720	Phosphorylation	I
16	CBS	P35520	VAR_008068	T	191	M	LP/P	Cystathionine beta-synthase deficiency (CBSD) [MIM:236200]	Uniprot Humsavar	191	Phosphorylation	I
17	CPS1	P31327	VAR_030676	S	918	P	LP/P	Carbamoyl phosphate synthetase 1 deficiency (CPS1D) [MIM:237300]	Uniprot Humsavar	918	Phosphorylation	I
18	CPS1	P31327	VAR_066168	S	1331	P	LP/P	Carbamoyl phosphate synthetase 1 deficiency (CPS1D) [MIM:237300]	Uniprot Humsavar	1331	Phosphorylation	I
19	CPS1	P31327	VAR_064069	Y	1491	H	LP/P	Carbamoyl phosphate synthetase 1 deficiency (CPS1D) [MIM:237300]	Uniprot Humsavar	1491	Phosphorylation	I
20	CPS1	P31327	VAR_006835	T	544	M	LP/P	Carbamoyl phosphate synthetase 1 deficiency (CPS1D) [MIM:237300]	Uniprot Humsavar	544	Phosphorylation	I
21	CYBB	P04839	VAR_025613	Y	41	D	LP/P	Granulomatous disease, chronic, X-linked (CGDX) [MIM:306400]	Uniprot Humsavar	41	Phosphorylation	I
22	DHCR7	Q9UBM7	VAR_023176	S	397	L	LP/P	Smith-Lemli-Opitz syndrome (SLOS) [MIM:270400]	Uniprot Humsavar	397	Phosphorylation	I
23	DHCR7	Q9UBM7	TCGA-10-0930-01A	T	135	I	Disease	ovarian_cancer[TCGA]	TCGA	135	Phosphorylation	I
24	DSP	P15924	VAR_015402	S	299	R	US	Arrhythmogenic right ventricular dysplasia, familial, 8 (ARVD8) [MIM:607450]	Uniprot Humsavar	299	Phosphorylation	I
25	EIF2B5	Q13144	VAR_068469	S	447	L	LP/P	Leukoencephalopathy with vanishing white matter 5 (VWM5) [MIM:620315]	Uniprot Humsavar	447	Phosphorylation	I
26	F5	P12259	TCGA-13-0760-01A	Y	2149	C	Disease	ovarian_cancer[TCGA]	TCGA	2149	Phosphorylation	I
27	F8	P00451	VAR_001099	Y	450	N	LP/P	Hemophilia A (HEMA) [MIM:306700]	Uniprot Humsavar	450	Phosphorylation	I
28	F8	P00451	VAR_028533	Y	450	D	LP/P	Hemophilia A (HEMA) [MIM:306700]	Uniprot Humsavar	450	Phosphorylation	I
29	FBXO8	Q9NRD0	VAR_071119	Y	156	H	LB/B	-	Uniprot Humsavar	156	Phosphorylation	I
30	FCSK	Q8N0W3	VAR_081646	S	223	P	US	Congenital disorder of glycosylation with defective fucosylation 2 (CDGF2) [MIM:618324]	Uniprot Humsavar	223	Phosphorylation	I
31	FECH	P22830	VAR_030556	S	151	P	LP/P	Protoporphyria, erythropoietic, 1 (EPP1) [MIM:177000]	Uniprot Humsavar	151	Phosphorylation	I
32	FGF23	Q9GZV9	VAR_023831	S	71	G	LP/P	Tumoral calcinosis, hyperphosphatemic, familial, 2 (HFTC2) [MIM:617993]	Uniprot Humsavar	71	Phosphorylation	I
33	FMNL2	Q96PY5	VAR_032570	Y	352	C	LB/B	-	Uniprot Humsavar	352	Phosphorylation	I
34	G6PD	P11413	VAR_020535	Y	322	H	LB/B	-	Uniprot Humsavar	322	Phosphorylation	I
35	GALC	P54803	VAR_013957	S	68	F	LP/P	Krabbe disease (KRB) [MIM:245200]	Uniprot Humsavar	68	Phosphorylation	I
36	GAN	Q9H2C0	VAR_010760	S	52	G	LP/P	Giant axonal neuropathy 1, autosomal recessive (GAN1) [MIM:256850]	Uniprot Humsavar	52	Phosphorylation	I
37	GCK	P35557	VAR_079468	S	383	L	LP/P	Maturity-onset diabetes of the young 2 (MODY2) [MIM:125851]	Uniprot Humsavar	383	Phosphorylation	I
38	GHR	P10912	VAR_018434	Y	226	C	LP/P	Laron syndrome (LARS) [MIM:262500]	Uniprot Humsavar	226	Phosphorylation	I
39	GLDC	P23378	VAR_079313	Y	839	C	LP/P	Non-ketotic hyperglycinemia (NKH) [MIM:605899]	Uniprot Humsavar	839	Phosphorylation	I
40	GNA12	Q03113	VAR_071044	S	68	G	LB/B	-	Uniprot Humsavar	68	Phosphorylation	I
41	GPI	P06744	VAR_002522	T	195	I	LP/P	Hemolytic anemia, non-spherocytic, due to glucose phosphate isomerase deficiency (HA-GPID) [MIM:613470]	Uniprot Humsavar	195	Phosphorylation	I
42	GRM7	Q14831	VAR_084625	T	675	K	US	Neurodevelopmental disorder with seizures, hypotonia, and brain imaging abnormalities (NEDSHBA) [MIM:618922]	Uniprot Humsavar	675	Phosphorylation	I
43	HAAO	P46952	TCGA-13-1498-01A	S	270	F	Disease	ovarian_cancer[TCGA]	TCGA	270	Phosphorylation	I
44	HBB	P68871	VAR_002995	S	90	N	LB/B	-	Uniprot Humsavar	90	Phosphorylation	I
45	HBB	P68871	VAR_002996	S	90	R	LB/B	-	Uniprot Humsavar	90	Phosphorylation	I
46	HBB	P68871	VAR_003063	Y	131	D	LB/B	-	Uniprot Humsavar	131	Phosphorylation	I
47	HLA-DPB1	P04440	VAR_060642	Y	57	D	LB/B	-	Uniprot Humsavar	57	Phosphorylation	I
48	HMBS	P08397	VAR_003670	T	269	I	LP/P	Acute intermittent porphyria (AIP) [MIM:176000]	Uniprot Humsavar	269	Phosphorylation	I
49	HOXD13	P35453	VAR_075400	T	313	R	LP/P	Synpolydactyly 1 (SPD1) [MIM:186000]	Uniprot Humsavar	313	Phosphorylation	I	oncogene, fusion
50	IDS	P22304	VAR_007351	Y	225	D	LP/P	Mucopolysaccharidosis 2 (MPS2) [MIM:309900]	Uniprot Humsavar	225	Phosphorylation	I
51	INSR	P06213	VAR_079542	Y	818	C	LP/P	Leprechaunism (LEPRCH) [MIM:246200]	Uniprot Humsavar	818	Phosphorylation	I
52	IRS1	P35568	Br02X	Y	47	C	Disease	glioblastoma_jhu[COSMIC]	COSMIC	47	Phosphorylation	I
53	KCNB1	Q14721	VAR_071992	T	374	I	LP/P	Developmental and epileptic encephalopathy 26 (DEE26) [MIM:616056]	Uniprot Humsavar	374	Phosphorylation	I
54	KLB	Q86Z14	VAR_049296	Y	906	H	LB/B	-	Uniprot Humsavar	906	Phosphorylation	I
55	KPNB1	Q14974	Pa28C	S	853	L	Disease	pancreatic_cancer[COSMIC]	COSMIC	853	Phosphorylation	I
56	LZTR1	Q8N653	VAR_075657	Y	119	C	LP/P	Noonan syndrome 10 (NS10) [MIM:616564]	Uniprot Humsavar	119	Phosphorylation	I	TSG
57	MARK2	Q7KZI7	TCGA-24-1427-01A	S	197	N	Disease	ovarian_cancer[TCGA]	TCGA	197	Phosphorylation	I
58	MARS1	P56192	VAR_075361	Y	344	C	LP/P	Interstitial lung and liver disease (ILLD) [MIM:615486]	Uniprot Humsavar	344	Phosphorylation	I
59	MATN3	O15232	VAR_019882	T	120	M	LP/P	Multiple epiphyseal dysplasia 5 (EDM5) [MIM:607078]	Uniprot Humsavar	120	Phosphorylation	I
60	MITF	O75030	VAR_010300	S	357	P	LP/P	Waardenburg syndrome 2A (WS2A) [MIM:193510]	Uniprot Humsavar	357	Phosphorylation	I	oncogene
61	MME	P08473	VAR_077690	Y	497	H	LB/B	-	Uniprot Humsavar	497	Phosphorylation	I
62	MOGAT1	Q96PD6	VAR_027389	S	163	P	LB/B	-	Uniprot Humsavar	163	Phosphorylation	I
63	MPI	P34949	VAR_012338	S	102	L	LP/P	Congenital disorder of glycosylation 1B (CDG1B) [MIM:602579]	Uniprot Humsavar	102	Phosphorylation	I
64	MPZ	P25189	VAR_004514	Y	82	C	LP/P	Charcot-Marie-Tooth disease, demyelinating, 1B (CMT1B) [MIM:118200]; Dejerine-Sottas syndrome (DSS) [MIM:145900]	Uniprot Humsavar	82	Phosphorylation	I
65	MTHFD1	P11586	VAR_074077	T	269	I	LP/P	Combined immunodeficiency and megaloblastic anemia with or without hyperhomocysteinemia (CIMAH) [MIM:617780]	Uniprot Humsavar	269	Phosphorylation	I
66	MYH9	P35579	HX17T	Y	151	C	Disease	liver_cancer[COSMIC]	COSMIC	151	Phosphorylation	I	TSG, fusion
67	MYO9A	B2RTY4	VAR_081671	Y	203	C	US	Myasthenic syndrome, congenital, 24, presynaptic (CMS24) [MIM:618198]	Uniprot Humsavar	203	Phosphorylation	I
68	NME1	P15531	VAR_004625	S	120	G	LB/B	-	Uniprot Humsavar	120	Phosphorylation	I
69	NRCAM	Q92823	TCGA-36-1574-01A	Y	739	H	Disease	ovarian_cancer[TCGA]	TCGA	739	Phosphorylation	I
70	PAH	P00439	VAR_000888	S	87	R	LP/P	Non-phenylketonuria hyperphenylalaninemia (Non-PKU HPA) [MIM:261600]	Uniprot Humsavar	87	Phosphorylation	I
71	PC	P11498	VAR_058959	Y	304	C	LP/P	Pyruvate carboxylase deficiency (PC deficiency) [MIM:266150]	Uniprot Humsavar	304	Phosphorylation	I
72	PDHA1	P08559	VAR_021053	Y	243	N	LP/P	Pyruvate dehydrogenase E1-alpha deficiency (PDHAD) [MIM:312170]	Uniprot Humsavar	243	Phosphorylation	I
73	PDPR	Q8NCN5	VAR_042504	Y	109	H	LB/B	-	Uniprot Humsavar	109	Phosphorylation	I
74	PHEX	P78562	VAR_010619	S	141	P	LP/P	Hypophosphatemic rickets, X-linked dominant (XLHR) [MIM:307800]	Uniprot Humsavar	141	Phosphorylation	I
75	PIGW	Q7Z7B1	VAR_071933	T	71	P	LP/P	Glycosylphosphatidylinositol biosynthesis defect 11 (GPIBD11) [MIM:616025]	Uniprot Humsavar	71	Phosphorylation	I
76	PINK1	Q9BXM7	VAR_046589	T	313	M	LP/P	Parkinson disease 6 (PARK6) [MIM:605909]	Uniprot Humsavar	313	Phosphorylation	I
77	PLCG2	P16885	TCGA-13-1498-01A	Y	1036	D	Disease	ovarian_cancer[TCGA]	TCGA	1036	Phosphorylation	I
78	PLOD2	O00469	VAR_022166	T	608	I	LP/P	Bruck syndrome 2 (BRKS2) [MIM:609220]	Uniprot Humsavar	608	Phosphorylation	I
79	PMS2	P54278	VAR_078537	S	815	L	LP/P	Mismatch repair cancer syndrome 4 (MMRCS4) [MIM:619101]	Uniprot Humsavar	815	Phosphorylation	I	TSG
80	POLB	P06746	VAR_088254	Y	39	C	US	-	Uniprot Humsavar	39	Phosphorylation	I
81	POLR2A	P24928	VAR_082994	T	736	M	LP/P	Neurodevelopmental disorder with hypotonia and variable intellectual and behavioral abnormalities (NEDHIB) [MIM:618603]	Uniprot Humsavar	736	Phosphorylation	I
82	POR	P16435	VAR_021159	Y	575	C	LP/P	Antley-Bixler syndrome, with genital anomalies and disordered steroidogenesis (ABS1) [MIM:201750]	Uniprot Humsavar	575	Phosphorylation	I
83	PRKCG	P05129	16905	Y	521	N	Disease	lung_cancer[cBio]	cBio	521	Phosphorylation	I
84	PROS1	P07225	VAR_014666	T	78	M	LP/P	Thrombophilia due to protein S deficiency, autosomal dominant (THPH5) [MIM:612336]	Uniprot Humsavar	78	Phosphorylation	I
85	PTEN	P60484	VAR_026272	S	227	F	LB/B	-	Uniprot Humsavar	227	Phosphorylation	I	TSG
86	PTEN	P60484	VAR_007462	Y	68	H	LP/P	Cowden syndrome 1 (CWS1) [MIM:158350]	Uniprot Humsavar	68	Phosphorylation	I	TSG
87	PTEN	P60484	TCGA-06-0208-01A	Y	68	C	Disease	glioblastoma_tcga[TCGA]	TCGA	68	Phosphorylation	I	TSG
88	PTEN	P60484	VAR_026263	Y	155	C	LP/P	Cowden syndrome 1 (CWS1) [MIM:158350]	Uniprot Humsavar	155	Phosphorylation	I	TSG
89	RAC1	P63000	VAR_014546	T	108	I	LB/B	-	Uniprot Humsavar	108	Phosphorylation	I	oncogene
90	RANBP2	P49792	VAR_050575	S	725	G	LB/B	-	Uniprot Humsavar	725	Phosphorylation	I	TSG, fusion
91	RPS19	P39019	VAR_055442	T	76	P	LP/P	Diamond-Blackfan anemia 1 (DBA1) [MIM:105650]	Uniprot Humsavar	76	Phosphorylation	I
92	RUNX2	Q13950	VAR_012133	S	118	R	LP/P	Cleidocranial dysplasia 1 (CLCD1) [MIM:119600]	Uniprot Humsavar	118	Phosphorylation	I
93	RUNX2	Q13950	VAR_064082	S	118	N	LP/P	Cleidocranial dysplasia 1 (CLCD1) [MIM:119600]	Uniprot Humsavar	118	Phosphorylation	I
94	SH2D1A	O60880	VAR_048009	S	28	R	LP/P	Lymphoproliferative syndrome, X-linked, 1 (XLP1) [MIM:308240]	Uniprot Humsavar	28	Phosphorylation	I
95	SLC13A5	Q86YT5	VAR_078916	S	427	L	LP/P	Developmental and epileptic encephalopathy 25, with amelogenesis imperfecta (DEE25) [MIM:615905]	Uniprot Humsavar	427	Phosphorylation	I
96	SLC25A42	Q86VD7	VAR_032970	S	39	P	LB/B	-	Uniprot Humsavar	39	Phosphorylation	I
97	SLC26A3	P40879	VAR_066072	Y	520	C	LP/P	Diarrhea 1, secretory chloride, congenital (DIAR1) [MIM:214700]	Uniprot Humsavar	520	Phosphorylation	I
98	SLC26A4	O43511	VAR_021650	S	137	P	LP/P	Pendred syndrome (PDS) [MIM:274600]	Uniprot Humsavar	137	Phosphorylation	I
99	SLC3A1	Q07837	VAR_011426	Y	461	H	LP/P	Cystinuria (CSNU) [MIM:220100]	Uniprot Humsavar	461	Phosphorylation	I
100	SLC52A2	Q9HAB3	VAR_077438	Y	305	C	LP/P	Brown-Vialetto-Van Laere syndrome 2 (BVVLS2) [MIM:614707]	Uniprot Humsavar	305	Phosphorylation	I
101	SMC1A	Q14683	VAR_052438	T	28	P	LB/B	-	Uniprot Humsavar	28	Phosphorylation	I	TSG
102	SMPD1	P17405	VAR_077323	S	510	F	LB/B	-	Uniprot Humsavar	510	Phosphorylation	I
103	SOD1	P00441	VAR_013535	S	106	L	LP/P	Amyotrophic lateral sclerosis 1 (ALS1) [MIM:105400]	Uniprot Humsavar	106	Phosphorylation	I
104	SOX11	P35716	VAR_071461	S	60	P	LP/P	Intellectual developmental disorder with microcephaly and with or without ocular malformations or hypogonadotropic hypogonadism (IDDMOH) [MIM:615866]	Uniprot Humsavar	60	Phosphorylation	I
105	SPAST	Q9UBP0	VAR_027215	S	436	F	LP/P	Spastic paraplegia 4, autosomal dominant (SPG4) [MIM:182601]	Uniprot Humsavar	436	Phosphorylation	I
106	SPAST	Q9UBP0	VAR_067644	S	436	P	LP/P	Spastic paraplegia 4, autosomal dominant (SPG4) [MIM:182601]	Uniprot Humsavar	436	Phosphorylation	I
107	STAT3	P40763	VAR_037377	T	622	I	LP/P	Hyper-IgE syndrome 1, autosomal dominant, with recurrent infections (HIES1) [MIM:147060]	Uniprot Humsavar	622	Phosphorylation	I	oncogene
108	SYT3	Q9BQG1	VAR_036389; HCC1395[COSMIC]	S	474	F	US	A breast cancer sample; breast_cancer[COSMIC]	Uniprot Humsavar; COSMIC	474	Phosphorylation	I
109	TBK1	Q9UHD2	VAR_069754	S	151	F	LB/B	-	Uniprot Humsavar	151	Phosphorylation	I
110	TGFBR2	P37173	VAR_022352	Y	336	N	LP/P	Loeys-Dietz syndrome 2 (LDS2) [MIM:610168]	Uniprot Humsavar	336	Phosphorylation	I	TSG
111	TGM1	P22735	VAR_058673	Y	365	D	LP/P	Ichthyosis, congenital, autosomal recessive 1 (ARCI1) [MIM:242300]	Uniprot Humsavar	365	Phosphorylation	I
112	TIFA	Q96CG3	VAR_051422	T	19	M	LB/B	-	Uniprot Humsavar	19	Phosphorylation	I
113	TLN2	Q9Y4G6	VAR_076545	S	339	L	US	-	Uniprot Humsavar	339	Phosphorylation	I
114	TMPRSS6	Q8IU80	VAR_072902	T	287	N	LP/P	Iron-refractory iron deficiency anemia (IRIDA) [MIM:206200]	Uniprot Humsavar	287	Phosphorylation	I
115	TP53	P04637	VAR_005957; 16947; TCGA-06-0644-01A; TCGA-08-0351-01A; TCGA-24-1553-01A[cBio; TCGA]	Y	220	C	LP/P	Li-Fraumeni syndrome (LFS) [MIM:151623]; lung_cancer[cBio]; glioblastoma_tcga[TCGA]; ovarian_cancer[TCGA]	Uniprot Humsavar; cBio; TCGA	220	Phosphorylation	I	oncogene, TSG, fusion
116	TP53	P04637	VAR_005958	Y	220	H	US	Sporadic cancers	Uniprot Humsavar	220	Phosphorylation	I	oncogene, TSG, fusion
117	TP53	P04637	VAR_045116	Y	220	D	US	Sporadic cancers	Uniprot Humsavar	220	Phosphorylation	I	oncogene, TSG, fusion
118	TP53	P04637	VAR_045117	Y	220	F	US	A sporadic cancer	Uniprot Humsavar	220	Phosphorylation	I	oncogene, TSG, fusion
119	TP53	P04637	VAR_045118	Y	220	N	US	Sporadic cancers	Uniprot Humsavar	220	Phosphorylation	I	oncogene, TSG, fusion
120	TP53	P04637	VAR_005901	T	155	A	US	Sporadic cancers	Uniprot Humsavar	155	Phosphorylation	I	oncogene, TSG, fusion
121	TP53	P04637	VAR_044834	T	155	I	US	Sporadic cancers	Uniprot Humsavar	155	Phosphorylation	I	oncogene, TSG, fusion
122	TP53	P04637	VAR_044835	T	155	M	US	A sporadic cancer	Uniprot Humsavar	155	Phosphorylation	I	oncogene, TSG, fusion
123	TP53	P04637	VAR_044836	T	155	N	LP/P	Li-Fraumeni syndrome (LFS) [MIM:151623]	Uniprot Humsavar	155	Phosphorylation	I	oncogene, TSG, fusion
124	TP53	P04637	VAR_044837; 16827; 17290; Pa01C[cBio; COSMIC]	T	155	P	US	Sporadic cancers; lung_cancer[cBio]; pancreatic_cancer[COSMIC]	Uniprot Humsavar; cBio; COSMIC	155	Phosphorylation	I	oncogene, TSG, fusion
125	TSC2	P49815	VAR_005664	Y	1650	C	LP/P	Tuberous sclerosis 2 (TSC2) [MIM:613254]	Uniprot Humsavar	1650	Phosphorylation	I	TSG
126	TSC2	P49815	VAR_018603	S	1653	F	LP/P	Tuberous sclerosis 2 (TSC2) [MIM:613254]	Uniprot Humsavar	1653	Phosphorylation	I	TSG
127	UHMK1	Q8TAS1	VAR_041273	Y	197	D	LB/B	-	Uniprot Humsavar	197	Phosphorylation	I
128	UROS	P10746	VAR_003675	Y	19	C	LP/P	Congenital erythropoietic porphyria (CEP) [MIM:263700]	Uniprot Humsavar	19	Phosphorylation	I
129	VHL	P40337	VAR_005766	Y	175	D	LP/P	Von Hippel-Lindau disease (VHLD) [MIM:193300]	Uniprot Humsavar	175	Phosphorylation	I	TSG
130	VHL	P40337	VAR_005714	S	111	C	LP/P	Von Hippel-Lindau disease (VHLD) [MIM:193300]	Uniprot Humsavar	111	Phosphorylation	I	TSG
131	VHL	P40337	VAR_005715	S	111	N	LP/P	Von Hippel-Lindau disease (VHLD) [MIM:193300]	Uniprot Humsavar	111	Phosphorylation	I	TSG
132	VHL	P40337	VAR_005716	S	111	R	LP/P	Von Hippel-Lindau disease (VHLD) [MIM:193300]	Uniprot Humsavar	111	Phosphorylation	I	TSG
133	VHL	P40337	VAR_005686	S	80	I	LP/P	Von Hippel-Lindau disease (VHLD) [MIM:193300]	Uniprot Humsavar	80	Phosphorylation	I	TSG
134	VHL	P40337	VAR_005687	S	80	R	LP/P	Von Hippel-Lindau disease (VHLD) [MIM:193300]	Uniprot Humsavar	80	Phosphorylation	I	TSG
135	VHL	P40337	VAR_005688	S	80	N	LP/P	Pheochromocytoma (PCC) [MIM:171300]; Von Hippel-Lindau disease (VHLD) [MIM:193300]	Uniprot Humsavar	80	Phosphorylation	I	TSG
136	VKORC1	Q9BQB6	VAR_065788	S	52	W	LP/P	Coumarin resistance (CMRES) [MIM:122700]	Uniprot Humsavar	52	Phosphorylation	I
137	XRCC3	O43542	VAR_013006	T	241	M	LP/P	Melanoma, cutaneous malignant 6 (CMM6) [MIM:613972]	Uniprot Humsavar	241	Phosphorylation	I
138	YWHAZ	P63104	VAR_082642	S	145	L	US	-	Uniprot Humsavar	145	Phosphorylation	I
